# Supplementary material for: Genomic and transcriptomic insights into complex virus–prokaryote interactions in marine biofilms
Source: ISME J. 2023 Oct 24;17(12):2303–12. doi: 10.1038/s41396-023-01546-2 (PMC10689801; doi:10.1038/s41396-023-01546-2)
Supplement: Supplementary file 2 — Supplementary Tables [file 41396_2023_1546_MOESM2_ESM.xlsx]

## Sheet: Table S1
Table S1 Downloaded metadata for marine biofilm/seawater samples from NCBI (https://www.ncbi.nlm.nih.gov).
NCBI Sample Accession	NCBI LibraryName	Biofilm metagenomes	Sampling locations	Sampling time	Biofilm substrate	Durations for biofilm development
SRR6854586.1	HK-biofilm-13-1-1	B-HK13071	Hong Kong Water (22.34, 114.27)	JUL, 2013	Petri dish	12 days
SRR6854585.1	HK-biofilm-13-2-1	B-HK13072
SRR6854588.1	HK-biofilm-13-3-1	B-HK13073
SRR6854587.1	HK-biofilm-14-1-1	B-HK14071	Hong Kong Water (22.34, 114.27)	JUL, 2014	Petri dish	12 days
SRR6854589.1	HK-biofilm-14-2-1	B-HK14072
SRR6854590.1	HK-biofilm-14-3-1	B-HK14073
SRR6854591.1	2015HK-biofilm-4-1-1	B-HK15041	Hong Kong Water (22.34, 114.27)	APR, 2015	Petri dish	12 days
SRR6854601.1	2015HK-biofilm-4-2-1	B-HK15042
SRR6854597.1	2015HK-biofilm-4-3-1	B-HK15043
SRR6854598.1	2015HK-biofilm-5-1-1	B-HK15051	Hong Kong Water (22.34, 114.27)	MAY, 2015	Petri dish	12 days
SRR6854599.1	2015HK-biofilm-5-2-1	B-HK15052
SRR6854600.1	2015HK-biofilm-5-3-1	B-HK15053
SRR6854592.1	2015HK-biofilm-7-1-1	B-HK15071	Hong Kong Water (22.34, 114.27)	JUL, 2015	Petri dish	12 days
SRR6854593.1	2015HK-biofilm-7-2-1	B-HK15072
SRR6854594.1	2015HK-biofilm-7-3-1	B-HK15073
SRR6854596.1	2015HK-biofilm-9-1-1	B-HK15091	Hong Kong Water (22.34, 114.27)	SEP, 2015	Petri dish	12 days
SRR6854595.1	2015HK-biofilm-9-2-1	B-HK15092
SRR6854717.1	2016HK-biofilm-4-1-1	B-HK16041	Hong Kong Water (22.34, 114.27)	APR, 2016	Petri dish	12 days
SRR6854716.1	2016HK-biofilm-4-2-1	B-HK16042
SRR6854715.1	2016HK-biofilm-4-3-1	B-HK16043
SRR6854709.1	2016HK-biofilm-5-1-1	B-HK16051	Hong Kong Water (22.34, 114.27)	MAY, 2016	Petri dish	12 days
SRR6854710.1	2016HK-biofilm-5-2-1	B-HK16052
SRR6854713.1	2016HK-biofilm-5-3-1	B-HK16053
SRR6854714.1	2016HK-biofilm-6-1-1	B-HK16061	Hong Kong Water (22.34, 114.27)	JUN, 2016	Petri dish	12 days
SRR6854711.1	2016HK-biofilm-6-2-1	B-HK16062
SRR6854712.1	2016HK-biofilm-6-3-1	B-HK16063
SRR6854719.1	2016HK-biofilm-7-1-1	B-HK16071	Hong Kong Water (22.34, 114.27)	JUL, 2016	Petri dish	12 days
SRR6854720.1	2016HK-biofilm-7-2-1	B-HK16072
SRR6854721.1	2016HK-biofilm-7-3-1	B-HK16073
SRR6854724.1	2016HK-biofilm-8-1-1	B-HK16081	Hong Kong Water (22.34, 114.27)	AUG, 2016	Petri dish	12 days
SRR6854722.1	2016HK-biofilm-8-2-1	B-HK16082
SRR6854718.1	2016HK-biofilm-8-3-1	B-HK16083
SRR6854725.1	2016HK-biofilm-9-1-1	B-HK16091	Hong Kong Water (22.34, 114.27)	SEP, 2016	Petri dish	12 days
SRR6854726.1	2016HK-biofilm-9-2-1	B-HK16092
SRR6854723.1	2016HK-biofilm-9-3-1	B-HK16093
SRR6854571.1	2017HK-biofilm-061-1	B-HK17061	Hong Kong Water (22.34, 114.27)	JUN, 2017	Petri dish	12 days
SRR6854572.1	2017HK-biofilm-062-1	B-HK17062
SRR6854573.1	2017HK-biofilm-063-1	B-HK17063
SRR6854574.1	2017HK-biofilm-071-1	B-HK17071	Hong Kong Water (22.34, 114.27)	JUl, 2017	Petri dish	12 days
SRR6854575.1	2017HK-biofilm-072-1	B-HK17072
SRR6854581.1	2017HK-biofilm-073-1	B-HK17073
SRR6854580.1	2017HK-biofilm-091-1	B-HK17091	Hong Kong Water (22.34, 114.27)	SEP, 2017	Petri dish	12 days
SRR6854583.1	2017HK-biofilm-092-1	B-HK17092
SRR6854582.1	2017HK-biofilm-093-1	B-HK17093
SRR6854579.1	2017HK-biofilm-11-1	B-HK170111	Hong Kong Water (22.34, 114.27)	NOV, 2017	Petri dish	12 days
SRR6854577.1	2017HK-biofilm-12-1	B-HK170121	Hong Kong Water (22.34, 114.27)	DEC, 2017	Petri dish	12 days
SRR6854607.1	HK-biofilm-TIANamp1_1	TIANamp1	Hong Kong Water (22.34, 114.27)	DEC, 2017	Petri dish	12 days
SRR6854606.1	HK-biofilm-TIANamp2_1	TIANamp2
SRR6854603.1	HK-biofilm-AllPrep1_1	AllPrep1	Hong Kong Water (22.34, 114.27)	DEC, 2017	Petri dish	12 days
SRR6854602.1	HK-biofilm-AllPrep2_1	AllPrep2
SRR6854605.1	HK-biofilm-DNeasy1_1	DNeasy1	Hong Kong Water (22.34, 114.27)	DEC, 2017	Petri dish	12 days
SRR6854604.1	HK-biofilm-DNeasy2_1	DNeasy2
SRR6854576.1	2017HK-biofilm-C1-1	C1-P1	Hong Kong Water (22.34, 114.27)	DEC, 2017	Petri dish	12 days
SRR6854578.1	2017HK-biofilm-C2-1	C2-P1
SRR6869031.1	HK-biofilm-Al-1_1	AL1	Hong Kong Water (22.34, 114.27)	MAR, 2017	Aluminium panel	30 days
SRR6869032.1	HK-biofilm-Al-2_1	AL2
SRR6869024.1	HK-biofilm-PEEK-1_1	PEEK1	Hong Kong Water (22.34, 114.27)	MAR, 2017	Poly(ether-ether-ketone) panel	30 days
SRR6869028.1	HK-biofilm-PEEK-2_1	PEEK2
SRR6869038.1	HK-biofilm-PTFE-1_1	PTFE1	Hong Kong Water (22.34, 114.27)	MAR, 2017	Polytetrafluroethylene panel	30 days
SRR6869037.1	HK-biofilm-PTFE-2_1	PTFE2
SRR6869026.1	HK-biofilm-PVC-1_1	PVC1	Hong Kong Water (22.34, 114.27)	MAR, 2017	Poly(vinyl chloride) panel	30 days
SRR6869025.1	HK-biofilm-PVC-2_1	PVC2
SRR6869033.1	HK-biofilm-SS-1_1	SS1	Hong Kong Water (22.34, 114.27)	MAR, 2017	Stainless steel panel	30 days
SRR6869027.1	HK-biofilm-SS-2_1	SS2
SRR6869029.1	HK-biofilm-Ti-1_1	TI1	Hong Kong Water (22.34, 114.27)	MAR, 2017	Titanium panel	30 days
SRR6869030.1	HK-biofilm-Ti-2_1	TI2
SRR6869036.1	HK-biofilm-Beach-1_1	Beach1	Hong Kong Water (22.34, 114.27)	MAY, 2017	Rock panel	>30 days
SRR6869035.1	HK-biofilm-Beach-2_1	Beach2
SRR6869034.1	HK-biofilm-Rock-1_1	Rock1	Hong Kong Water (22.34, 114.27)	MAY, 2017	Rock panel	>30 days
SRR6869023.1	HK-biofilm-Rock-2_1	Rock2
SRR6869054.1	RS-biofilm-1-1_1	B-RSA1	Red Sea (22.20, 39.03)	APR, 2016	Zinc panel	30 days
SRR6869055.1	RS-biofilm-1-2_1	B-RSA2
SRR6869052.1	RS-biofilm-1-3_1	B-RSA3
SRR6869053.1	RS-biofilm-2-1_1	B-RSB1	Red Sea (22.20, 39.04)	APR, 2016	Zinc panel	30 days
SRR6869051.1	RS-biofilm-2-2_1	B-RSB2
SRR6869045.1	RS-biofilm-2-3_1	B-RSB3
SRR6869046.1	RS-biofilm-3-1_1	B-RSC1	Red Sea (22.20, 39.05)	APR, 2016	Zinc panel	30 days
SRR6869047.1	RS-biofilm-3-2_1	B-RSC2
SRR6869048.1	RS-biofilm-3-3_1	B-RSC3
SRR6869044.1	RS-biofilm-III-1_1	B-RSiii1	Red Sea (22.20, 39.04)	JUN, 2016	Zinc panel	30 days
SRR6869049.1	RS-biofilm-III-2_1	B-RSiii2
SRR6869050.1	RS-biofilm-III-3_1	B-RSiii3
SRR6869395.1	ECS-biofilm-1_1	B-ECS2	East China Sea (30.70, 122.82)	AUG, 2017	Petri dish	30 days
SRR6869392.1	ECS-biofilm-2_1	B-ECS3
SRR6869393.1	ECS-biofilm-3_1	B-ECS4
SRR6869391.1	ECS-biofilm-4_1	B-ECS5
SRR6869390.1	ECS-biofilm5_1	B-ECS6
SRR6869394.1	ECS-biofilm-6_1	B-ECS7
SRR6869387.1	SY-biofilm-1-1	B-SY2	Sourth China Sea (18.23, 109.49)	NOV, 2017	Rock panel	>30 days
SRR6869388.1	SY-biofilm-2-1	B-SY4
SRR6869389.1	SY-biofilm-3-1	B-SY5
SRR6869399.1	USA-biofilm-1_1	B-USA1	Coastal water of the Sapelo Island (31.42, -81.30)	NOV, 2017	Petri dish	28 days
SRR6869398.1	USA-biofilm-2_1	B-USA2
SRR6869397.1	USA-biofilm-3_2	B-USA3
SRR6854584.1	yso-HK-biofilm1	B-YSO	Yung Shu O Bay (22.43, 114.28)	JUN, 2017	Petri dish	12 days
SRR6869042.1	ZH-biofilm-1_1	B-ZH1	Sourth China Sea (21.70, 114.35)	JUL,2017	Petri dish	12 days
SRR6869041.1	ZH-biofilm-2_1	B-ZH2
SRR6869040.1	ZH-biofilm-3_1	B-ZH3	Sourth China Sea (21.70, 114.67)	JUL,2017	Petri dish	12 days
SRR6869039.1	ZH-biofilm-4_1	B-ZH4
SRR6869043.1	ZH-biofilm-5_1	B-ZH5
SRR6869396.1	SCS-biofilm-1	B-SCS	Sourth China Sea (14.00, 116.00 )	JAN, 2018	Petri dish	3 days
NCBI Sample Accession	NCBI LibraryName	Biofilm metagenomes	Sampling locations	Sampling time	Filter size
SRR6873777.1	HK-WATER-1707_1	W-HK1707	Hong Kong Water (22.34, 114.27)	JUL, 2017	0.1-μm Filter
SRR6873778.1	HK-WATER-17081_1	W-HK17081	Hong Kong Water (22.34, 114.27)	AUG, 2017	0.1-μm Filter
SRR6873775.1	HK-WATER-17082_1	W-HK17082
SRR6873776.1	HK-WATER-1709_1	W-HK1709	Hong Kong Water (22.34, 114.27)	SEP, 2017	0.1-μm Filter
SRR6873779.1	HK-WATER-17111_1	W-HK17111	Hong Kong Water (22.34, 114.27)	NOV, 2017	0.1-μm Filter
SRR6873780.1	HK-WATER-17112_1	W-HK17112
SRR6873781.1	HK-WATER-17113_1	W-HK17113
SRR6873782.1	HK-WATER-17121_1	W-HK17121	Hong Kong Water (22.34, 114.27)	DEC, 2017	0.1-μm Filter
SRR6873783.1	HK-WATER-17122_1	W-HK17122
SRR6877515.1	RS-water-1-1_1	W-RSA1	Red Sea (22.20, 39.03)	APR, 2016	0.1-μm Filter
SRR6877514.1	RS-water-1-2_1	W-RSA2
SRR6877517.1	RS-water-1-3_1	W-RSA3
SRR6877516.1	RS-water-2-1_1	W-RSB1	Red Sea (22.20, 39.04)	APR, 2016	0.1-μm Filter
SRR6877513.1	RS-water-2-2_1	W-RSB2
SRR6877507.1	RS-water-2-3_1	W-RSB3
SRR6877508.1	RS-water-3-1_1	W-RSC1	Red Sea (22.20, 39.05)	APR, 2016	0.1-μm Filter
SRR6877509.1	RS-water-3-2_1	W-RSC2
SRR6877510.1	RS-water-3-3_1	W-RSC3
SRR6877506.1	RS-water-III-1_1	W-RSiii1	Red Sea (22.20, 39.04)	JUN, 2016	0.1-μm Filter
SRR6877511.1	RS-water-III-2_1	W-RSiii2
SRR6877512.1	RS-water-III-3_1	W-RSiii3
SRR6873784.1	HK-WATER-YSO1_1	W-RSO2(YSO2)	Yung Shu O Bay (22.43, 114.28)	JUN, 2017	0.1-μm Filter
SRR6873786.1	HK-WATER-YSO2_1	W-RSO3(YSO3)

## Sheet: Table S2
Table S2 CAT classification is largely consistent with the International Committee on Taxonomy of Viruses (ICTV).
Virus GenBank Accession	Virus RefSeq Accession	CAT Classification at Phylum level	ICTV Taxonomy
AB002632.1	NC_001956	Hofneiviricota: 0.98	Hofneiviricota
AB008550.1	NC_003278	Uroviricota: 0.77	Uroviricota
AB043679.1	NC_002363	Hofneiviricota: 1.00	Hofneiviricota
AB044554.1	NC_002486	Uroviricota: 0.50	Uroviricota
AB045978.2	NC_002661	Uroviricota: 0.70	Uroviricota
AB063393.2	NC_004462	Dividoviricota: 0.97	Dividoviricota
AB231700.1	NC_008562	Uroviricota: 0.98	Uroviricota
AB243556.1	NC_008689	Uroviricota: 0.63	Uroviricota
AB259123.2	NC_008574	Hofneiviricota: 0.95	Hofneiviricota
AB259124.1	NC_008575	Hofneiviricota: 1.00	Hofneiviricota
AB276040.1	NC_009382	Uroviricota: 0.58	Uroviricota
AB366653.2	NC_010811	Uroviricota: 1.00	Uroviricota
AB370205.1	NC_010808	Uroviricota: 0.79	Uroviricota
AB370268.1	NC_010147	Uroviricota: 0.59	Uroviricota
AB434711.1	NC_011399	Hofneiviricota: 0.87	Hofneiviricota
AB451219.1	NC_011201	Uroviricota: 1.00	Uroviricota
AB472900.2	NC_015272	Uroviricota: 1.00	Uroviricota
AB572858.1	NC_055051	Hofneiviricota: 0.89	Hofneiviricota
AB597179.1	NC_023736	Uroviricota: 1.00	Uroviricota
AB609718.1	NC_047853	Uroviricota: 1.00	Uroviricota
AB626962.1	NC_016565	Uroviricota: 0.98	Uroviricota
AB647160.1	NC_019928	Uroviricota: 1.00	Uroviricota
AB711120.1	NC_020883	Uroviricota: 1.00	Uroviricota
AB712291.1	NC_018086	Uroviricota: 1.00	Uroviricota
AB716666.1	NC_025418	Uroviricota: 1.00	Uroviricota
AB720063.2	NC_019933	Uroviricota: 1.00	Uroviricota
AB731695.1	NC_019931	Uroviricota: 1.00	Uroviricota
AB757800.1	NC_019420	Uroviricota: 1.00	Uroviricota
AB767244.1	NC_020082	Uroviricota: 1.00	Uroviricota
AB775549.1	NC_023005	Uroviricota: 1.00	Uroviricota
AB797215.1	NC_022343	Uroviricota: 0.84	Uroviricota
AB854109.1	NC_022917	Uroviricota: 1.00	Uroviricota
AB863625.1	NC_022915	Uroviricota: 1.00	Uroviricota
AB897757.1	NC_027399	Uroviricota: 1.00	Uroviricota
AB910393.1	NC_024123	Uroviricota: 1.00	Uroviricota
AB910602.1		Hofneiviricota: 1.00	Hofneiviricota
AB920995.1	NC_028988	Uroviricota: 1.00	Uroviricota
AB930182.1	NC_030903	Uroviricota: 1.00	Uroviricota
AB931172.1	NC_055054	Hofneiviricota: 1.00	Hofneiviricota
AB937974.1	NC_025454	Hofneiviricota: 1.00	Hofneiviricota
AB981169.1	NC_025115	Uroviricota: 0.54	Uroviricota
AB981170.1		Hofneiviricota: 0.87	Hofneiviricota
AB983711.1	NC_029007	Uroviricota: 1.00	Uroviricota
AE002163.1	NC_002180	Phixviricota: 0.59	Phixviricota
AF009630.1	NC_001909	Uroviricota: 0.71	Uroviricota
AF011378.1	NC_001835	Uroviricota: 0.74	Uroviricota
AF020713.1	NC_001884	Uroviricota: 0.95	Uroviricota
AF022214.2	NC_001900	Uroviricota: 0.99	Uroviricota
AF059242.1	NC_001890	Lenarviricota: 1.00	Lenarviricota
AF064539.1	NC_001901	Uroviricota: 0.75	Uroviricota
AF065411.1	NC_001902	Uroviricota: 1.00	Uroviricota
AF068845.1	NC_003387	Uroviricota: 1.00	Uroviricota
AF069529.1	NC_002167	Uroviricota: 0.56	Uroviricota
AF085222.2	NC_002072	Uroviricota: 1.00	Uroviricota
AF115102.1	NC_000871	Uroviricota: 1.00	Uroviricota
AF115103.1	NC_000872	Uroviricota: 0.96	Uroviricota
AF125163.2	NC_003313	Uroviricota: 0.75	Uroviricota
AF133242.2	NC_001270	Hofneiviricota: 0.91	Hofneiviricota
AF145054.1	NC_002185	Uroviricota: 1.00	Uroviricota
AF155037.1	NC_000867	Preplasmiviricota: 1.00	Preplasmiviricota
AF157835.1	NC_000935	Uroviricota: 0.70	Uroviricota
AF158600.2	NC_002214	Uroviricota: 0.97	Uroviricota
AF165214.2	NC_002484	Uroviricota: 0.93	Uroviricota
AF189021.1	NC_002519	Uroviricota: 1.00	Uroviricota
AF191797.1	NC_007918	Saleviricota: 1.00	Saleviricota
AF232233.1	NC_006548	Uroviricota: 0.77	Uroviricota
AF234172.1	NC_005856	Uroviricota: 0.64	Uroviricota
AF246223.1	NC_002515	Uroviricota: 1.00	Uroviricota
AF271693.1	NC_002656	Uroviricota: 0.97	Uroviricota
AF306496.1	NC_002643	Phixviricota: 1.00	Phixviricota
AF334111.2	NC_002700	Lenarviricota: 1.00	Lenarviricota
AF335538.1	NC_002730	Uroviricota: 0.59	Uroviricota
AF338467.2	NC_003390	Uroviricota: 1.00	Uroviricota
AF396866.1	NC_003085	Uroviricota: 1.00	Uroviricota
AF399011.1	NC_004629	Uroviricota: 0.54	Uroviricota
AF424781.1	NC_004615	Uroviricota: 0.86	Uroviricota
AF424782.1	NC_004616	Uroviricota: 0.61	Uroviricota
AF428260.1	NC_003460	Hofneiviricota: 1.00	Hofneiviricota
AF447491.1	NC_003309	Uroviricota: 0.86	Uroviricota
AF452449.2		Hofneiviricota: 0.97	Hofneiviricota
AF453500.3	NC_003327	Hofneiviricota: 0.98	Hofneiviricota
AF493143.1	NC_004665	Uroviricota: 1.00	Uroviricota
AF513032.1	NC_004678	Uroviricota: 0.98	Uroviricota
AF543311.2	NC_004333	Uroviricota: 1.00	Uroviricota
AF547430.1	NC_005259	Uroviricota: 1.00	Uroviricota
AF547987.1	NC_005344	Uroviricota: 0.53	Uroviricota
AJ006589.3	NC_001978	Uroviricota: 0.93	Uroviricota
AJ245616.1	NC_056724	Uroviricota: 0.95	Uroviricota
AJ251789.2	NC_004112	Uroviricota: 0.99	Uroviricota
AJ251805.1	NC_001271	Uroviricota: 0.94	Uroviricota
AJ278322.4	NC_009799	Uroviricota: 1.00	Uroviricota
AJ312240.2	NC_003291	Uroviricota: 0.80	Uroviricota
AJ318471.1	NC_003298	Uroviricota: 0.64	Uroviricota
AJ505558.1	NC_005045	Uroviricota: 1.00	Uroviricota
AJ550940.2	NC_004664	Uroviricota: 1.00	Uroviricota
AJ556162.1	NC_004813	Uroviricota: 0.62	Uroviricota
AJ630128.1	NC_006820	Uroviricota: 1.00	Uroviricota
AJ697969.1	NC_007623	Uroviricota: 1.00	Uroviricota
AJ969242.1		Hofneiviricota: 1.00	Hofneiviricota
AM040673.1	NC_007189	Hofneiviricota: 1.00	Hofneiviricota
AM084414.1	NC_007636	Uroviricota: 0.99	Uroviricota
AM084415.1	NC_007637	Uroviricota: 0.96	Uroviricota
AM156909.1	NC_007603	Uroviricota: 0.99	Uroviricota
AM183667.1	NC_008694	Uroviricota: 1.00	Uroviricota
AM265638.1	NC_009935	Uroviricota: 1.00	Uroviricota
AM265639.1	NC_009936	Uroviricota: 1.00	Uroviricota
AM419438.1	NC_008695	Uroviricota: 1.00	Uroviricota
AM491472.1	NC_010495	Uroviricota: 0.95	Uroviricota
AM749441.1	NC_010116	Uroviricota: 1.00	Uroviricota
AM910650.1	NC_010325	Uroviricota: 1.00	Uroviricota
AM910651.1	NC_010326	Uroviricota: 1.00	Uroviricota
AP001553.1	NC_003288	Uroviricota: 0.53	Uroviricota
AP008953.1	NC_008798	Uroviricota: 0.85	Uroviricota
AP008954.1	NC_008799	Uroviricota: 0.62	Uroviricota
AP008979.1	NC_007709	Uroviricota: 1.00	Uroviricota
AP008986.1	NC_007710	Uroviricota: 1.00	Uroviricota
AP009363.1	NC_011344	Uroviricota: 0.62	Uroviricota
AP009390.1	NC_009904	Uroviricota: 1.00	Uroviricota
AP012537.1	NC_049941	Uroviricota: 0.61	Uroviricota
AP012539.1	NC_049945	Uroviricota: 0.61	Uroviricota
AP012540.1	NC_049944	Uroviricota: 0.61	Uroviricota
AP013029.1	NC_021856	Uroviricota: 1.00	Uroviricota
AP013057.1	NC_021342	Uroviricota: 1.00	Uroviricota
AP013538.1	NC_047709	Uroviricota: 1.00	Uroviricota
AP013539.1	NC_047710	Uroviricota: 1.00	Uroviricota
AP013540.1	NC_047711	Uroviricota: 1.00	Uroviricota
AP013541.1	NC_047701	Uroviricota: 1.00	Uroviricota
AP013542.1	NC_047702	Uroviricota: 1.00	Uroviricota
AP013543.1	NC_047703	Uroviricota: 0.99	Uroviricota
AP013544.1	NC_047704	Uroviricota: 1.00	Uroviricota
AP013545.1	NC_047705	Uroviricota: 1.00	Uroviricota
AP013546.1	NC_047700	Uroviricota: 1.00	Uroviricota
AP013547.1	NC_047706	Uroviricota: 1.00	Uroviricota
AP013548.1	NC_047707	Uroviricota: 1.00	Uroviricota
AP013549.1	NC_047708	Uroviricota: 1.00	Uroviricota
AP014629.1	NC_026611	Uroviricota: 0.99	Uroviricota
AP014693.1	NC_028950	Uroviricota: 1.00	Uroviricota
AP014714.1	NC_028683	Uroviricota: 1.00	Uroviricota
AP014927.1	NC_028899	Uroviricota: 1.00	Uroviricota
AP017924.1	NC_041911	Uroviricota: 1.00	Uroviricota
AP017972.1	NC_041916	Uroviricota: 1.00	Uroviricota
AP018361.1	NC_048625	Uroviricota: 0.99	Uroviricota
AP018486.1	NC_054792	Uroviricota: 1.00	Uroviricota
AP018487.1	NC_055707	Uroviricota: 1.00	Uroviricota
AP019524.1	NC_049340	Uroviricota: 1.00	Uroviricota
AP019527.1	NC_049805	Uroviricota: 1.00	Uroviricota
AP019560.1	NC_055021	Uroviricota: 0.96	Uroviricota
AP019561.1	NC_055022	Uroviricota: 1.00	Uroviricota
AP019562.1	NC_055023	Uroviricota: 1.00	Uroviricota
AY027935.1	NC_003315	Uroviricota: 1.00	Uroviricota
AY029185.2	NC_005357	Uroviricota: 0.87	Uroviricota
AY078382.2	NC_004466	Uroviricota: 1.00	Uroviricota
AY095314.2	NC_003907	Uroviricota: 1.00	Uroviricota
AY129330.2	NC_004680	Uroviricota: 0.97	Uroviricota
AY129331.1	NC_004681	Uroviricota: 1.00	Uroviricota
AY129332.2	NC_004682	Uroviricota: 1.00	Uroviricota
AY129333.1	NC_004683	Uroviricota: 0.96	Uroviricota
AY129334.1	NC_004684	Uroviricota: 1.00	Uroviricota
AY129335.1	NC_004685	Uroviricota: 1.00	Uroviricota
AY129336.2	NC_004686	Uroviricota: 1.00	Uroviricota
AY129337.1	NC_004687	Uroviricota: 1.00	Uroviricota
AY129338.1	NC_004688	Uroviricota: 1.00	Uroviricota
AY129339.1	NC_004689	Uroviricota: 1.00	Uroviricota
AY131267.2	NC_007501	Uroviricota: 1.00	Uroviricota
AY133112.1	NC_004456	Uroviricota: 0.76	Uroviricota
AY190604.2	NC_004927	Uroviricota: 1.00	Uroviricota
AY212251.1	NC_004814	Uroviricota: 1.00	Uroviricota
AY216660.1	NC_005833	Uroviricota: 0.88	Uroviricota
AY236756.1	NC_006936	Uroviricota: 1.00	Uroviricota
AY242528.1	NC_004736	Hofneiviricota: 0.92	Hofneiviricota
AY266303.2	NC_005260	Uroviricota: 1.00	Uroviricota
AY283928.2	NC_005083	Uroviricota: 1.00	Uroviricota
AY288927.2	NC_004831	Uroviricota: 0.68	Uroviricota
AY299121.1	NC_004902	Uroviricota: 1.00	Uroviricota
AY308796.1	NC_009540	Uroviricota: 0.62	Uroviricota
AY319521.1		Uroviricota: 0.78	Uroviricota
AY343333.1	NC_005066	Uroviricota: 0.66	Uroviricota
AY349011.3	NC_005262	Uroviricota: 1.00	Uroviricota
AY357582.2	NC_005091	Uroviricota: 1.00	Uroviricota
AY368235.2	NC_005342	Uroviricota: 1.00	Uroviricota
AY369265.2	NC_005263	Uroviricota: 1.00	Uroviricota
AY370674.1	NC_008152	Uroviricota: 0.99	Uroviricota
AY375531.1	NC_005135	Uroviricota: 1.00	Uroviricota
AY394005.1	NC_005178	Uroviricota: 0.83	Uroviricota
AY453853.1	NC_005284	Uroviricota: 0.88	Uroviricota
AY500152.1	NC_009877	Uroviricota: 0.97	Uroviricota
AY500153.1	NC_009878	Uroviricota: 0.97	Uroviricota
AY505112.1	NC_005879	Uroviricota: 1.00	Uroviricota
AY510084.1	NC_005891	Uroviricota: 1.00	Uroviricota
AY539836.1	NC_005882	Uroviricota: 0.78	Uroviricota
AY569307.1	NC_005892	Preplasmiviricota: 0.99	Preplasmiviricota
AY576273.1	NC_006938	Uroviricota: 1.00	Uroviricota
AY605066.1	NC_005893	Uroviricota: 0.98	Uroviricota
AY605181.1	NC_005887	Uroviricota: 0.99	Uroviricota
AY616446.1	NC_006557	Uroviricota: 1.00	Uroviricota
AY625898.1	NC_006552	Uroviricota: 0.93	Uroviricota
AY682195.1	NC_006565	Uroviricota: 1.00	Uroviricota
AY699705.1	NC_007019	Uroviricota: 0.95	Uroviricota
AY701338.1	NC_006945	Preplasmiviricota: 0.59	Preplasmiviricota
AY714348.1	NC_006294	Hofneiviricota: 1.00	Hofneiviricota
AY739900.2	NC_022989	Uroviricota: 1.00	Uroviricota
AY848686.1	NC_007451	Preplasmiviricota: 1.00	Preplasmiviricota
AY848689.1	NC_001421	Preplasmiviricota: 1.00	Preplasmiviricota
AY855346.1	NC_007917	Uroviricota: 0.77	Uroviricota
AY939843.2	NC_006882	Uroviricota: 1.00	Uroviricota
AY939844.2	NC_006883	Uroviricota: 1.00	Uroviricota
AY940168.2	NC_006884	Uroviricota: 1.00	Uroviricota
AY950802.1	NC_007217	Dividoviricota: 1.00	Dividoviricota
AY954949.1	NC_007046	Uroviricota: 0.98	Uroviricota
AY954950.1	NC_007047	Uroviricota: 0.75	Uroviricota
AY954951.1	NC_007048	Uroviricota: 0.80	Uroviricota
AY954952.1	NC_007049	Uroviricota: 0.83	Uroviricota
AY954953.1	NC_007050	Uroviricota: 0.78	Uroviricota
AY954954.1	NC_007051	Uroviricota: 0.50	Uroviricota
AY954955.1	NC_007052	Uroviricota: 0.67	Uroviricota
AY954956.1	NC_007053	Uroviricota: 0.58	Uroviricota
AY954957.1	NC_007054	Uroviricota: 0.63	Uroviricota
AY954958.1	NC_007055	Uroviricota: 1.00	Uroviricota
AY954959.1	NC_007056	Uroviricota: 1.00	Uroviricota
AY954960.1	NC_007057	Uroviricota: 0.56	Uroviricota
AY954961.1	NC_007058	Uroviricota: 0.52	Uroviricota
AY954962.1	NC_007059	Uroviricota: 0.64	Uroviricota
AY954963.1	NC_007060	Uroviricota: 0.58	Uroviricota
AY954964.1	NC_007061	Uroviricota: 0.64	Uroviricota
AY954965.1	NC_007062	Uroviricota: 0.59	Uroviricota
AY954966.1	NC_007063	Uroviricota: 0.65	Uroviricota
AY954967.1	NC_007064	Uroviricota: 0.61	Uroviricota
AY954968.1	NC_007065	Uroviricota: 0.66	Uroviricota
AY954970.1	NC_007021	Uroviricota: 1.00	Uroviricota
AY967407.1	NC_007023	Uroviricota: 0.91	Uroviricota
AY986977.1	NC_007024	Uroviricota: 1.00	Uroviricota
BK013337.1		Dividoviricota: 1.00	Dividoviricota
BK013338.1		Dividoviricota: 0.57	Dividoviricota
BK013355.1		Lenarviricota: 1.00	Lenarviricota
BK013356.1		Lenarviricota: 1.00	Lenarviricota
BK013357.1		Lenarviricota: 0.80	Lenarviricota
BK013358.1		Lenarviricota: 1.00	Lenarviricota
BK013359.1		Lenarviricota: 1.00	Lenarviricota
BK013360.1		Lenarviricota: 1.00	Lenarviricota
BK013363.1		Lenarviricota: 1.00	Lenarviricota
BK013365.1		Lenarviricota: 0.72	Lenarviricota
BK013370.1		Lenarviricota: 1.00	Lenarviricota
BK013371.1		Lenarviricota: 1.00	Lenarviricota
BK013374.1		Lenarviricota: 0.75	Lenarviricota
BK013375.1		Lenarviricota: 1.00	Lenarviricota
BK013376.1		Lenarviricota: 0.75	Lenarviricota
BK013378.1		Lenarviricota: 1.00	Lenarviricota
BK013379.1		Lenarviricota: 1.00	Lenarviricota
BK013380.1		Lenarviricota: 1.00	Lenarviricota
BK013381.1		Lenarviricota: 1.00	Lenarviricota
BK013382.1		Lenarviricota: 0.70	Lenarviricota
BK013383.1		Lenarviricota: 1.00	Lenarviricota
BK013384.1		Lenarviricota: 1.00	Lenarviricota
BK013386.1		Lenarviricota: 1.00	Lenarviricota
BK013387.1		Lenarviricota: 1.00	Lenarviricota
BK013388.1		Lenarviricota: 1.00	Lenarviricota
BK013389.1		Lenarviricota: 1.00	Lenarviricota
BK013390.1		Lenarviricota: 1.00	Lenarviricota
BK013391.1		Lenarviricota: 1.00	Lenarviricota
BK013393.1		Lenarviricota: 1.00	Lenarviricota
BK013394.1		Lenarviricota: 1.00	Lenarviricota
BK013395.1		Lenarviricota: 0.71	Lenarviricota
BK013396.1		Lenarviricota: 1.00	Lenarviricota
BK013397.1		Lenarviricota: 1.00	Lenarviricota
BK013398.1		Lenarviricota: 1.00	Lenarviricota
BK013399.1		Lenarviricota: 1.00	Lenarviricota
BK013400.1		Lenarviricota: 1.00	Lenarviricota
BK013401.1		Lenarviricota: 1.00	Lenarviricota
BK013402.1		Lenarviricota: 1.00	Lenarviricota
BK013404.1		Lenarviricota: 1.00	Lenarviricota
BK013405.1		Lenarviricota: 1.00	Lenarviricota
BK013406.1		Lenarviricota: 1.00	Lenarviricota
BK013407.1		Lenarviricota: 1.00	Lenarviricota
BK013408.1		Lenarviricota: 1.00	Lenarviricota
BK013409.1		Lenarviricota: 1.00	Lenarviricota
BK013410.1		Lenarviricota: 1.00	Lenarviricota
BK013411.1		Lenarviricota: 1.00	Lenarviricota
BK013412.1		Lenarviricota: 1.00	Lenarviricota
BK013413.1		Lenarviricota: 1.00	Lenarviricota
BK013415.1		Lenarviricota: 1.00	Lenarviricota
BK013417.1		Lenarviricota: 1.00	Lenarviricota
BK013418.1		Lenarviricota: 1.00	Lenarviricota
BK013419.1		Lenarviricota: 1.00	Lenarviricota
BK013422.1		Lenarviricota: 1.00	Lenarviricota
BK013423.1		Lenarviricota: 1.00	Lenarviricota
BK013424.1		Lenarviricota: 1.00	Lenarviricota
BK013425.1		Lenarviricota: 1.00	Lenarviricota
BK013426.1		Lenarviricota: 1.00	Lenarviricota
BK013427.1		Lenarviricota: 1.00	Lenarviricota
BK013429.1		Lenarviricota: 1.00	Lenarviricota
BK013430.1		Lenarviricota: 1.00	Lenarviricota
BK013431.1		Lenarviricota: 1.00	Lenarviricota
BK013432.1		Lenarviricota: 1.00	Lenarviricota
BK013433.1		Lenarviricota: 1.00	Lenarviricota
BK013434.1		Lenarviricota: 0.75	Lenarviricota
BK013435.1		Lenarviricota: 1.00	Lenarviricota
BK013436.1		Lenarviricota: 0.70	Lenarviricota
BK013437.1		Lenarviricota: 1.00	Lenarviricota
BK013438.1		Lenarviricota: 1.00	Lenarviricota
BK013439.1		Lenarviricota: 1.00	Lenarviricota
BK013440.1		Lenarviricota: 1.00	Lenarviricota
BK013442.1		Lenarviricota: 0.74	Lenarviricota
BK013443.1		Lenarviricota: 1.00	Lenarviricota
BK013445.1		Lenarviricota: 0.68	Lenarviricota
BK013446.1		Lenarviricota: 1.00	Lenarviricota
BK013447.1		Lenarviricota: 1.00	Lenarviricota
BK013449.1		Lenarviricota: 1.00	Lenarviricota
BK013450.1		Lenarviricota: 1.00	Lenarviricota
BK013452.1		Lenarviricota: 1.00	Lenarviricota
BK013453.1		Lenarviricota: 1.00	Lenarviricota
BK013454.1		Lenarviricota: 1.00	Lenarviricota
BK013455.1		Lenarviricota: 1.00	Lenarviricota
BK013456.1		Lenarviricota: 1.00	Lenarviricota
BK013457.1		Lenarviricota: 1.00	Lenarviricota
BK013458.1		Lenarviricota: 1.00	Lenarviricota
BK013459.1		Lenarviricota: 1.00	Lenarviricota
BK013460.1		Lenarviricota: 1.00	Lenarviricota
BK013461.1		Lenarviricota: 1.00	Lenarviricota
BK013463.1		Lenarviricota: 1.00	Lenarviricota
BK013464.1		Lenarviricota: 1.00	Lenarviricota
BK013465.1		Lenarviricota: 1.00	Lenarviricota
BK013466.1		Lenarviricota: 1.00	Lenarviricota
BK013467.1		Lenarviricota: 1.00	Lenarviricota
BK013468.1		Lenarviricota: 1.00	Lenarviricota
BK013469.1		Lenarviricota: 1.00	Lenarviricota
BK013470.1		Lenarviricota: 1.00	Lenarviricota
BK013471.1		Lenarviricota: 0.72	Lenarviricota
BK013472.1		Lenarviricota: 0.81	Lenarviricota
BK013473.1		Lenarviricota: 1.00	Lenarviricota
BK013474.1		Lenarviricota: 1.00	Lenarviricota
BK013475.1		Lenarviricota: 1.00	Lenarviricota
BK013476.1		Lenarviricota: 1.00	Lenarviricota
BK013477.1		Lenarviricota: 1.00	Lenarviricota
BK013478.1		Lenarviricota: 1.00	Lenarviricota
BK013479.1		Lenarviricota: 1.00	Lenarviricota
BK013480.1		Lenarviricota: 1.00	Lenarviricota
BK013481.1		Lenarviricota: 1.00	Lenarviricota
BK013482.1		Lenarviricota: 1.00	Lenarviricota
BK013483.1		Lenarviricota: 0.70	Lenarviricota
BK013484.1		Lenarviricota: 1.00	Lenarviricota
BK013485.1		Lenarviricota: 1.00	Lenarviricota
BK013486.1		Lenarviricota: 1.00	Lenarviricota
BK013487.1		Lenarviricota: 1.00	Lenarviricota
BK013489.1		Lenarviricota: 1.00	Lenarviricota
BK013490.1		Lenarviricota: 1.00	Lenarviricota
BK013491.1		Lenarviricota: 1.00	Lenarviricota
BK013493.1		Lenarviricota: 1.00	Lenarviricota
BK013494.1		Lenarviricota: 1.00	Lenarviricota
BK013495.1		Lenarviricota: 1.00	Lenarviricota
BK013496.1		Lenarviricota: 1.00	Lenarviricota
BK013497.1		Lenarviricota: 1.00	Lenarviricota
BK013499.1		Lenarviricota: 1.00	Lenarviricota
BK013500.1		Lenarviricota: 1.00	Lenarviricota
BK013501.1		Lenarviricota: 1.00	Lenarviricota
BK013502.1		Lenarviricota: 1.00	Lenarviricota
BK013503.1		Lenarviricota: 0.72	Lenarviricota
BK013504.1		Lenarviricota: 1.00	Lenarviricota
BK013505.1		Lenarviricota: 0.70	Lenarviricota
BK013506.1		Lenarviricota: 1.00	Lenarviricota
BK013507.1		Lenarviricota: 1.00	Lenarviricota
BK013508.1		Lenarviricota: 1.00	Lenarviricota
BK013509.1		Lenarviricota: 1.00	Lenarviricota
BK013510.1		Lenarviricota: 1.00	Lenarviricota
BK013511.1		Lenarviricota: 1.00	Lenarviricota
BK013512.1		Lenarviricota: 1.00	Lenarviricota
BK013513.1		Lenarviricota: 0.69	Lenarviricota
BK013514.1		Lenarviricota: 1.00	Lenarviricota
BK013515.1		Lenarviricota: 1.00	Lenarviricota
BK013516.1		Lenarviricota: 1.00	Lenarviricota
BK013517.1		Lenarviricota: 1.00	Lenarviricota
BK013518.1		Lenarviricota: 1.00	Lenarviricota
BK013519.1		Lenarviricota: 0.71	Lenarviricota
BK013520.1		Lenarviricota: 1.00	Lenarviricota
BK013521.1		Lenarviricota: 1.00	Lenarviricota
BK013523.1		Lenarviricota: 1.00	Lenarviricota
BK013525.1		Lenarviricota: 1.00	Lenarviricota
BK013527.1		Lenarviricota: 1.00	Lenarviricota
BK013528.1		Lenarviricota: 1.00	Lenarviricota
BK013529.1		Lenarviricota: 1.00	Lenarviricota
BK013530.1		Lenarviricota: 1.00	Lenarviricota
BK013531.1		Lenarviricota: 1.00	Lenarviricota
BK013532.1		Lenarviricota: 1.00	Lenarviricota
BK013533.1		Lenarviricota: 1.00	Lenarviricota
BK013534.1		Lenarviricota: 1.00	Lenarviricota
BK013535.1		Lenarviricota: 1.00	Lenarviricota
BK013536.1		Lenarviricota: 1.00	Lenarviricota
BK013537.1		Lenarviricota: 1.00	Lenarviricota
BK013538.1		Lenarviricota: 1.00	Lenarviricota
BK013540.1		Lenarviricota: 1.00	Lenarviricota
BK013541.1		Lenarviricota: 1.00	Lenarviricota
BK013542.1		Lenarviricota: 1.00	Lenarviricota
BK013543.1		Lenarviricota: 1.00	Lenarviricota
BK013544.1		Lenarviricota: 1.00	Lenarviricota
BK013546.1		Lenarviricota: 1.00	Lenarviricota
BK013547.1		Lenarviricota: 0.75	Lenarviricota
BK013548.1		Lenarviricota: 1.00	Lenarviricota
BK013549.1		Lenarviricota: 0.69	Lenarviricota
BK013550.1		Lenarviricota: 1.00	Lenarviricota
BK013551.1		Lenarviricota: 0.67	Lenarviricota
BK013553.1		Lenarviricota: 1.00	Lenarviricota
BK013554.1		Lenarviricota: 0.75	Lenarviricota
BK013555.1		Lenarviricota: 1.00	Lenarviricota
BK013557.1		Lenarviricota: 1.00	Lenarviricota
BK013558.1		Lenarviricota: 1.00	Lenarviricota
BK013559.1		Lenarviricota: 1.00	Lenarviricota
BK013560.1		Lenarviricota: 1.00	Lenarviricota
BK013561.1		Lenarviricota: 1.00	Lenarviricota
BK013563.1		Lenarviricota: 1.00	Lenarviricota
BK013565.1		Lenarviricota: 1.00	Lenarviricota
BK013566.1		Lenarviricota: 1.00	Lenarviricota
BK013567.1		Lenarviricota: 1.00	Lenarviricota
BK013568.1		Lenarviricota: 1.00	Lenarviricota
BK013569.1		Lenarviricota: 0.74	Lenarviricota
BK013570.1		Lenarviricota: 1.00	Lenarviricota
BK013571.1		Lenarviricota: 1.00	Lenarviricota
BK013572.1		Lenarviricota: 0.75	Lenarviricota
BK013574.1		Lenarviricota: 1.00	Lenarviricota
BK013576.1		Lenarviricota: 1.00	Lenarviricota
BK013577.1		Lenarviricota: 0.74	Lenarviricota
BK013578.1		Lenarviricota: 1.00	Lenarviricota
BK013579.1		Lenarviricota: 1.00	Lenarviricota
BK013580.1		Lenarviricota: 1.00	Lenarviricota
BK013582.1		Lenarviricota: 0.82	Lenarviricota
BK013585.1		Lenarviricota: 1.00	Lenarviricota
BK013586.1		Lenarviricota: 1.00	Lenarviricota
BK013587.1		Lenarviricota: 1.00	Lenarviricota
BK013588.1		Lenarviricota: 1.00	Lenarviricota
BK013589.1		Lenarviricota: 1.00	Lenarviricota
BK013590.1		Lenarviricota: 1.00	Lenarviricota
BK013591.1		Lenarviricota: 1.00	Lenarviricota
BK013592.1		Lenarviricota: 1.00	Lenarviricota
BK013594.1		Lenarviricota: 1.00	Lenarviricota
BK013595.1		Lenarviricota: 1.00	Lenarviricota
BK013596.1		Lenarviricota: 1.00	Lenarviricota
BK013597.1		Lenarviricota: 1.00	Lenarviricota
BK013598.1		Lenarviricota: 1.00	Lenarviricota
BK013599.1		Lenarviricota: 1.00	Lenarviricota
BK013600.1		Lenarviricota: 1.00	Lenarviricota
BK013601.1		Lenarviricota: 1.00	Lenarviricota
BK013602.1		Lenarviricota: 1.00	Lenarviricota
BK013604.1		Lenarviricota: 1.00	Lenarviricota
BK013606.1		Lenarviricota: 1.00	Lenarviricota
BK013608.1		Lenarviricota: 1.00	Lenarviricota
BK013609.1		Lenarviricota: 0.72	Lenarviricota
BK013610.1		Lenarviricota: 0.76	Lenarviricota
BK013611.1		Lenarviricota: 1.00	Lenarviricota
BK013612.1		Lenarviricota: 0.72	Lenarviricota
BK013613.1		Lenarviricota: 1.00	Lenarviricota
BK013614.1		Lenarviricota: 0.73	Lenarviricota
BK013617.1		Lenarviricota: 1.00	Lenarviricota
BK013620.1		Lenarviricota: 0.73	Lenarviricota
BK013621.1		Lenarviricota: 1.00	Lenarviricota
BK013622.1		Lenarviricota: 0.71	Lenarviricota
BK013624.1		Lenarviricota: 1.00	Lenarviricota
BK013625.1		Lenarviricota: 0.63	Lenarviricota
BK013627.1		Lenarviricota: 0.79	Lenarviricota
BK013628.1		Lenarviricota: 1.00	Lenarviricota
BK013629.1		Lenarviricota: 1.00	Lenarviricota
BK013632.1		Lenarviricota: 1.00	Lenarviricota
BK013634.1		Lenarviricota: 0.71	Lenarviricota
BK013635.1		Lenarviricota: 0.69	Lenarviricota
BK013636.1		Lenarviricota: 1.00	Lenarviricota
BK013637.1		Lenarviricota: 1.00	Lenarviricota
BK013638.1		Lenarviricota: 1.00	Lenarviricota
BK013639.1		Lenarviricota: 1.00	Lenarviricota
BK013640.1		Lenarviricota: 1.00	Lenarviricota
BK013641.1		Lenarviricota: 1.00	Lenarviricota
BK013643.1		Lenarviricota: 0.77	Lenarviricota
BK013645.1		Lenarviricota: 0.78	Lenarviricota
BK013646.1		Lenarviricota: 1.00	Lenarviricota
BK013647.1		Lenarviricota: 1.00	Lenarviricota
BK013648.1		Lenarviricota: 1.00	Lenarviricota
BK013649.1		Lenarviricota: 1.00	Lenarviricota
BK013650.1		Lenarviricota: 0.80	Lenarviricota
BK013653.1		Lenarviricota: 1.00	Lenarviricota
BK013654.1		Lenarviricota: 1.00	Lenarviricota
BK013655.1		Lenarviricota: 1.00	Lenarviricota
BK013656.1		Lenarviricota: 1.00	Lenarviricota
BK013658.1		Lenarviricota: 1.00	Lenarviricota
BK013659.1		Lenarviricota: 1.00	Lenarviricota
BK013660.1		Lenarviricota: 1.00	Lenarviricota
BK013662.1		Lenarviricota: 1.00	Lenarviricota
BK013663.1		Lenarviricota: 1.00	Lenarviricota
BK013665.1		Lenarviricota: 0.77	Lenarviricota
BK013666.1		Lenarviricota: 1.00	Lenarviricota
BK013667.1		Lenarviricota: 0.72	Lenarviricota
BK013668.1		Lenarviricota: 1.00	Lenarviricota
BK013669.1		Lenarviricota: 1.00	Lenarviricota
BK013670.1		Lenarviricota: 1.00	Lenarviricota
BK013671.1		Lenarviricota: 1.00	Lenarviricota
BK013672.1		Lenarviricota: 1.00	Lenarviricota
BK013673.1		Lenarviricota: 0.79	Lenarviricota
BK013674.1		Lenarviricota: 1.00	Lenarviricota
BK013676.1		Lenarviricota: 1.00	Lenarviricota
BK013677.1		Lenarviricota: 1.00	Lenarviricota
BK013678.1		Lenarviricota: 0.67	Lenarviricota
BK013679.1		Lenarviricota: 0.75	Lenarviricota
BK013680.1		Lenarviricota: 1.00	Lenarviricota
BK013682.1		Lenarviricota: 1.00	Lenarviricota
BK013684.1		Lenarviricota: 1.00	Lenarviricota
BK013685.1		Lenarviricota: 1.00	Lenarviricota
BK013686.1		Lenarviricota: 1.00	Lenarviricota
BK013687.1		Lenarviricota: 1.00	Lenarviricota
BK013688.1		Lenarviricota: 0.68	Lenarviricota
BK013689.1		Lenarviricota: 1.00	Lenarviricota
BK013690.1		Lenarviricota: 1.00	Lenarviricota
BK013691.1		Lenarviricota: 1.00	Lenarviricota
BK013693.1		Lenarviricota: 1.00	Lenarviricota
BK013694.1		Lenarviricota: 1.00	Lenarviricota
BK013695.1		Lenarviricota: 1.00	Lenarviricota
BK013696.1		Lenarviricota: 1.00	Lenarviricota
BK013697.1		Lenarviricota: 1.00	Lenarviricota
BK013699.1		Lenarviricota: 0.67	Lenarviricota
BK013701.1		Lenarviricota: 1.00	Lenarviricota
BK013704.1		Lenarviricota: 0.79	Lenarviricota
BK013705.1		Lenarviricota: 1.00	Lenarviricota
BK013706.1		Lenarviricota: 1.00	Lenarviricota
BK013707.1		Lenarviricota: 1.00	Lenarviricota
BK013708.1		Lenarviricota: 1.00	Lenarviricota
BK013709.1		Lenarviricota: 1.00	Lenarviricota
BK013710.1		Lenarviricota: 1.00	Lenarviricota
BK013711.1		Lenarviricota: 1.00	Lenarviricota
BK013712.1		Lenarviricota: 1.00	Lenarviricota
BK013717.1		Lenarviricota: 1.00	Lenarviricota
BK013718.1		Lenarviricota: 1.00	Lenarviricota
BK013720.1		Lenarviricota: 1.00	Lenarviricota
BK013724.1		Lenarviricota: 1.00	Lenarviricota
BK013725.1		Lenarviricota: 0.77	Lenarviricota
BK013729.1		Lenarviricota: 1.00	Lenarviricota
BK013730.1		Lenarviricota: 1.00	Lenarviricota
BK013731.1		Lenarviricota: 1.00	Lenarviricota
BK013732.1		Lenarviricota: 1.00	Lenarviricota
BK013733.1		Lenarviricota: 1.00	Lenarviricota
BK013734.1		Lenarviricota: 1.00	Lenarviricota
BK013735.1		Lenarviricota: 0.81	Lenarviricota
BK013736.1		Lenarviricota: 1.00	Lenarviricota
BK013737.1		Lenarviricota: 1.00	Lenarviricota
BK013738.1		Lenarviricota: 0.80	Lenarviricota
BK013739.1		Lenarviricota: 1.00	Lenarviricota
BK013740.1		Lenarviricota: 1.00	Lenarviricota
BK013741.1		Lenarviricota: 1.00	Lenarviricota
BK013742.1		Lenarviricota: 1.00	Lenarviricota
BK013743.1		Lenarviricota: 1.00	Lenarviricota
BK013745.1		Lenarviricota: 0.79	Lenarviricota
BK013746.1		Lenarviricota: 1.00	Lenarviricota
BK013747.1		Lenarviricota: 1.00	Lenarviricota
BK013748.1		Lenarviricota: 1.00	Lenarviricota
BK013749.1		Lenarviricota: 0.67	Lenarviricota
BK013750.1		Lenarviricota: 1.00	Lenarviricota
BK013751.1		Lenarviricota: 1.00	Lenarviricota
BK013752.1		Lenarviricota: 1.00	Lenarviricota
BK013753.1		Lenarviricota: 0.78	Lenarviricota
BK013754.1		Lenarviricota: 1.00	Lenarviricota
BK013756.1		Lenarviricota: 1.00	Lenarviricota
BK013758.1		Lenarviricota: 0.72	Lenarviricota
BK013759.1		Lenarviricota: 0.72	Lenarviricota
BK013760.1		Lenarviricota: 1.00	Lenarviricota
BK013761.1		Lenarviricota: 1.00	Lenarviricota
BK013763.1		Lenarviricota: 1.00	Lenarviricota
BK013764.1		Lenarviricota: 1.00	Lenarviricota
BK013765.1		Lenarviricota: 1.00	Lenarviricota
BK013766.1		Lenarviricota: 0.68	Lenarviricota
BK013767.1		Lenarviricota: 1.00	Lenarviricota
BK013768.1		Lenarviricota: 1.00	Lenarviricota
BK013769.1		Lenarviricota: 1.00	Lenarviricota
BK013770.1		Lenarviricota: 1.00	Lenarviricota
BK013771.1		Lenarviricota: 1.00	Lenarviricota
BK013772.1		Lenarviricota: 1.00	Lenarviricota
BK013773.1		Lenarviricota: 0.68	Lenarviricota
BK013774.1		Lenarviricota: 1.00	Lenarviricota
BK013775.1		Lenarviricota: 1.00	Lenarviricota
BK013776.1		Lenarviricota: 1.00	Lenarviricota
BK013777.1		Lenarviricota: 1.00	Lenarviricota
BK013778.1		Lenarviricota: 0.72	Lenarviricota
BK013779.1		Lenarviricota: 1.00	Lenarviricota
BK013782.1		Lenarviricota: 1.00	Lenarviricota
BK013783.1		Lenarviricota: 0.77	Lenarviricota
BK013784.1		Lenarviricota: 0.71	Lenarviricota
BK013786.1		Lenarviricota: 1.00	Lenarviricota
BK013787.1		Lenarviricota: 1.00	Lenarviricota
BK013788.1		Lenarviricota: 1.00	Lenarviricota
BK013789.1		Lenarviricota: 1.00	Lenarviricota
BK013790.1		Lenarviricota: 1.00	Lenarviricota
BK013792.1		Lenarviricota: 1.00	Lenarviricota
BK013794.1		Lenarviricota: 1.00	Lenarviricota
BK013796.1		Lenarviricota: 1.00	Lenarviricota
BK013797.1		Lenarviricota: 1.00	Lenarviricota
BK013798.1		Lenarviricota: 1.00	Lenarviricota
BK013799.1		Lenarviricota: 1.00	Lenarviricota
BK013800.1		Lenarviricota: 1.00	Lenarviricota
BK013801.1		Lenarviricota: 1.00	Lenarviricota
BK013802.1		Lenarviricota: 1.00	Lenarviricota
BK013803.1		Lenarviricota: 1.00	Lenarviricota
BK013804.1		Lenarviricota: 1.00	Lenarviricota
BK013805.1		Lenarviricota: 1.00	Lenarviricota
BK013806.1		Lenarviricota: 1.00	Lenarviricota
BK013807.1		Lenarviricota: 1.00	Lenarviricota
BK013808.1		Lenarviricota: 1.00	Lenarviricota
BK013809.1		Lenarviricota: 1.00	Lenarviricota
BK013810.1		Lenarviricota: 1.00	Lenarviricota
BK013811.1		Lenarviricota: 1.00	Lenarviricota
BK013812.1		Lenarviricota: 1.00	Lenarviricota
BK013813.1		Lenarviricota: 1.00	Lenarviricota
BK013814.1		Lenarviricota: 1.00	Lenarviricota
BK013815.1		Lenarviricota: 1.00	Lenarviricota
BK013816.1		Lenarviricota: 1.00	Lenarviricota
BK013817.1		Lenarviricota: 1.00	Lenarviricota
BK013818.1		Lenarviricota: 1.00	Lenarviricota
BK013820.1		Lenarviricota: 1.00	Lenarviricota
BK013821.1		Lenarviricota: 1.00	Lenarviricota
BK013822.1		Lenarviricota: 0.77	Lenarviricota
BK013823.1		Lenarviricota: 1.00	Lenarviricota
BK013824.1		Lenarviricota: 1.00	Lenarviricota
BK013825.1		Lenarviricota: 1.00	Lenarviricota
BK013827.1		Lenarviricota: 1.00	Lenarviricota
BK013828.1		Lenarviricota: 1.00	Lenarviricota
BK013829.1		Lenarviricota: 1.00	Lenarviricota
BK013830.1		Lenarviricota: 1.00	Lenarviricota
BK013831.1		Lenarviricota: 1.00	Lenarviricota
BK013832.1		Lenarviricota: 1.00	Lenarviricota
BK013833.1		Lenarviricota: 0.71	Lenarviricota
BK013834.1		Lenarviricota: 1.00	Lenarviricota
BK013835.1		Lenarviricota: 1.00	Lenarviricota
BK013836.1		Lenarviricota: 1.00	Lenarviricota
BK013837.1		Lenarviricota: 1.00	Lenarviricota
BK013838.1		Lenarviricota: 1.00	Lenarviricota
BK013839.1		Lenarviricota: 1.00	Lenarviricota
BK013841.1		Lenarviricota: 1.00	Lenarviricota
BK013842.1		Lenarviricota: 1.00	Lenarviricota
BK013843.1		Lenarviricota: 1.00	Lenarviricota
BK013844.1		Lenarviricota: 1.00	Lenarviricota
BK013845.1		Lenarviricota: 1.00	Lenarviricota
BK013846.1		Lenarviricota: 1.00	Lenarviricota
BK013848.1		Lenarviricota: 1.00	Lenarviricota
BK013849.1		Lenarviricota: 1.00	Lenarviricota
BK013850.1		Lenarviricota: 1.00	Lenarviricota
BK013851.1		Lenarviricota: 1.00	Lenarviricota
BK013852.1		Lenarviricota: 1.00	Lenarviricota
BK013853.1		Lenarviricota: 1.00	Lenarviricota
BK013854.1		Lenarviricota: 0.76	Lenarviricota
BK013856.1		Lenarviricota: 1.00	Lenarviricota
BK013857.1		Lenarviricota: 1.00	Lenarviricota
BK013859.1		Lenarviricota: 1.00	Lenarviricota
BK013860.1		Lenarviricota: 1.00	Lenarviricota
BK013861.1		Lenarviricota: 1.00	Lenarviricota
BK013862.1		Lenarviricota: 1.00	Lenarviricota
BK013863.1		Lenarviricota: 1.00	Lenarviricota
BK013864.1		Lenarviricota: 1.00	Lenarviricota
BK013865.1		Lenarviricota: 1.00	Lenarviricota
BK013866.1		Lenarviricota: 1.00	Lenarviricota
BK013867.1		Lenarviricota: 1.00	Lenarviricota
BK013868.1		Lenarviricota: 1.00	Lenarviricota
BK013869.1		Lenarviricota: 1.00	Lenarviricota
BK013870.1		Lenarviricota: 1.00	Lenarviricota
BK013871.1		Lenarviricota: 1.00	Lenarviricota
BK013872.1		Lenarviricota: 1.00	Lenarviricota
BK013873.1		Lenarviricota: 1.00	Lenarviricota
BK013874.1		Lenarviricota: 1.00	Lenarviricota
BK013876.1		Lenarviricota: 1.00	Lenarviricota
BK013878.1		Lenarviricota: 1.00	Lenarviricota
BK013879.1		Lenarviricota: 1.00	Lenarviricota
BK013880.1		Lenarviricota: 1.00	Lenarviricota
BK013881.1		Lenarviricota: 1.00	Lenarviricota
BK013882.1		Lenarviricota: 1.00	Lenarviricota
BK013884.1		Lenarviricota: 1.00	Lenarviricota
BK013885.1		Lenarviricota: 1.00	Lenarviricota
BK013886.1		Lenarviricota: 1.00	Lenarviricota
BK013887.1		Lenarviricota: 1.00	Lenarviricota
BK013889.1		Lenarviricota: 1.00	Lenarviricota
BK013890.1		Lenarviricota: 1.00	Lenarviricota
BK013891.1		Lenarviricota: 1.00	Lenarviricota
BK013892.1		Lenarviricota: 0.70	Lenarviricota
BK013893.1		Lenarviricota: 0.70	Lenarviricota
BK013894.1		Lenarviricota: 1.00	Lenarviricota
BK013895.1		Lenarviricota: 1.00	Lenarviricota
BK013896.1		Lenarviricota: 1.00	Lenarviricota
BK013897.1		Lenarviricota: 1.00	Lenarviricota
BK013898.1		Lenarviricota: 1.00	Lenarviricota
BK013899.1		Lenarviricota: 0.69	Lenarviricota
BK013900.1		Lenarviricota: 0.73	Lenarviricota
BK013903.1		Lenarviricota: 1.00	Lenarviricota
BK013904.1		Lenarviricota: 1.00	Lenarviricota
BK013905.1		Lenarviricota: 1.00	Lenarviricota
BK013906.1		Lenarviricota: 1.00	Lenarviricota
BK013907.1		Lenarviricota: 1.00	Lenarviricota
BK013908.1		Lenarviricota: 1.00	Lenarviricota
BK013909.1		Lenarviricota: 1.00	Lenarviricota
BK013910.1		Lenarviricota: 1.00	Lenarviricota
BK013911.1		Lenarviricota: 1.00	Lenarviricota
BK013912.1		Lenarviricota: 1.00	Lenarviricota
BK013913.1		Lenarviricota: 0.68	Lenarviricota
BK013914.1		Lenarviricota: 1.00	Lenarviricota
BK013916.1		Lenarviricota: 1.00	Lenarviricota
BK013917.1		Lenarviricota: 1.00	Lenarviricota
BK013918.1		Lenarviricota: 1.00	Lenarviricota
BK013919.1		Lenarviricota: 1.00	Lenarviricota
BK013920.1		Lenarviricota: 0.73	Lenarviricota
BK013922.1		Lenarviricota: 1.00	Lenarviricota
BK013923.1		Lenarviricota: 1.00	Lenarviricota
BK013924.1		Lenarviricota: 1.00	Lenarviricota
BK013926.1		Lenarviricota: 1.00	Lenarviricota
BK013927.1		Lenarviricota: 1.00	Lenarviricota
BK013928.1		Lenarviricota: 1.00	Lenarviricota
BK013929.1		Lenarviricota: 1.00	Lenarviricota
BK013930.1		Lenarviricota: 1.00	Lenarviricota
BK013931.1		Lenarviricota: 1.00	Lenarviricota
BK013932.1		Lenarviricota: 1.00	Lenarviricota
BK013933.1		Lenarviricota: 0.69	Lenarviricota
BK013936.1		Lenarviricota: 0.69	Lenarviricota
BK013937.1		Lenarviricota: 1.00	Lenarviricota
BK013938.1		Lenarviricota: 1.00	Lenarviricota
BK013939.1		Lenarviricota: 1.00	Lenarviricota
BK013940.1		Lenarviricota: 1.00	Lenarviricota
BK013941.1		Lenarviricota: 1.00	Lenarviricota
BK013942.1		Lenarviricota: 1.00	Lenarviricota
BK013943.1		Lenarviricota: 1.00	Lenarviricota
BK013944.1		Lenarviricota: 1.00	Lenarviricota
BK013945.1		Lenarviricota: 1.00	Lenarviricota
BK013946.1		Lenarviricota: 0.71	Lenarviricota
BK013947.1		Lenarviricota: 1.00	Lenarviricota
BK013948.1		Lenarviricota: 1.00	Lenarviricota
BK013949.1		Lenarviricota: 1.00	Lenarviricota
BK013950.1		Lenarviricota: 1.00	Lenarviricota
BK013951.1		Lenarviricota: 1.00	Lenarviricota
BK013952.1		Lenarviricota: 1.00	Lenarviricota
BK013953.1		Lenarviricota: 1.00	Lenarviricota
BK013954.1		Lenarviricota: 1.00	Lenarviricota
BK013956.1		Lenarviricota: 1.00	Lenarviricota
BK013957.1		Lenarviricota: 0.68	Lenarviricota
BK013958.1		Lenarviricota: 0.72	Lenarviricota
BK013959.1		Lenarviricota: 1.00	Lenarviricota
BK013961.1		Lenarviricota: 1.00	Lenarviricota
BK013962.1		Lenarviricota: 1.00	Lenarviricota
BK013963.1		Lenarviricota: 1.00	Lenarviricota
BK013965.1		Lenarviricota: 1.00	Lenarviricota
BK013967.1		Lenarviricota: 1.00	Lenarviricota
BK013968.1		Lenarviricota: 1.00	Lenarviricota
BK013969.1		Lenarviricota: 1.00	Lenarviricota
BK013970.1		Lenarviricota: 1.00	Lenarviricota
BK013971.1		Lenarviricota: 1.00	Lenarviricota
BK013972.1		Lenarviricota: 1.00	Lenarviricota
BK013973.1		Lenarviricota: 1.00	Lenarviricota
BK013974.1		Lenarviricota: 1.00	Lenarviricota
BK013977.1		Lenarviricota: 1.00	Lenarviricota
BK013978.1		Lenarviricota: 1.00	Lenarviricota
BK013979.1		Lenarviricota: 1.00	Lenarviricota
BK013982.1		Lenarviricota: 1.00	Lenarviricota
BK013983.1		Lenarviricota: 1.00	Lenarviricota
BK013984.1		Lenarviricota: 1.00	Lenarviricota
BK013985.1		Lenarviricota: 1.00	Lenarviricota
BK013986.1		Lenarviricota: 0.76	Lenarviricota
BK013987.1		Lenarviricota: 1.00	Lenarviricota
BK013988.1		Lenarviricota: 1.00	Lenarviricota
BK013989.1		Lenarviricota: 1.00	Lenarviricota
BK013990.1		Lenarviricota: 1.00	Lenarviricota
BK013991.1		Lenarviricota: 1.00	Lenarviricota
BK013992.1		Lenarviricota: 1.00	Lenarviricota
BK013993.1		Lenarviricota: 1.00	Lenarviricota
BK013994.1		Lenarviricota: 1.00	Lenarviricota
BK013995.1		Lenarviricota: 1.00	Lenarviricota
BK013996.1		Lenarviricota: 0.80	Lenarviricota
BK013997.1		Lenarviricota: 1.00	Lenarviricota
BK013998.1		Lenarviricota: 1.00	Lenarviricota
BK013999.1		Lenarviricota: 1.00	Lenarviricota
BK014000.1		Lenarviricota: 1.00	Lenarviricota
BK014001.1		Lenarviricota: 1.00	Lenarviricota
BK014002.1		Lenarviricota: 1.00	Lenarviricota
BK014003.1		Lenarviricota: 1.00	Lenarviricota
BK014004.1		Lenarviricota: 1.00	Lenarviricota
BK014005.1		Lenarviricota: 1.00	Lenarviricota
BK014006.1		Lenarviricota: 0.82	Lenarviricota
BK014007.1		Lenarviricota: 1.00	Lenarviricota
BK014008.1		Lenarviricota: 1.00	Lenarviricota
BK014009.1		Lenarviricota: 1.00	Lenarviricota
BK014010.1		Lenarviricota: 1.00	Lenarviricota
BK014012.1		Lenarviricota: 1.00	Lenarviricota
BK014013.1		Lenarviricota: 1.00	Lenarviricota
BK014015.1		Lenarviricota: 1.00	Lenarviricota
BK014016.1		Lenarviricota: 1.00	Lenarviricota
BK014018.1		Lenarviricota: 1.00	Lenarviricota
BK014019.1		Lenarviricota: 1.00	Lenarviricota
BK014020.1		Lenarviricota: 1.00	Lenarviricota
BK014021.1		Lenarviricota: 0.82	Lenarviricota
BK014022.1		Lenarviricota: 1.00	Lenarviricota
BK014023.1		Lenarviricota: 1.00	Lenarviricota
BK014024.1		Lenarviricota: 1.00	Lenarviricota
BK014025.1		Lenarviricota: 1.00	Lenarviricota
BK014027.1		Lenarviricota: 1.00	Lenarviricota
BK014028.1		Lenarviricota: 1.00	Lenarviricota
BK014029.1		Lenarviricota: 1.00	Lenarviricota
BK014030.1		Lenarviricota: 1.00	Lenarviricota
BK014031.1		Lenarviricota: 1.00	Lenarviricota
BK014032.1		Lenarviricota: 1.00	Lenarviricota
BK014033.1		Lenarviricota: 1.00	Lenarviricota
BK014034.1		Lenarviricota: 1.00	Lenarviricota
BK014035.1		Lenarviricota: 1.00	Lenarviricota
BK014036.1		Lenarviricota: 1.00	Lenarviricota
BK014038.1		Lenarviricota: 1.00	Lenarviricota
BK014040.1		Lenarviricota: 1.00	Lenarviricota
BK014041.1		Lenarviricota: 0.70	Lenarviricota
BK014042.1		Lenarviricota: 1.00	Lenarviricota
BK014043.1		Lenarviricota: 1.00	Lenarviricota
BK014044.1		Lenarviricota: 1.00	Lenarviricota
BK014045.1		Lenarviricota: 1.00	Lenarviricota
BK014046.1		Lenarviricota: 1.00	Lenarviricota
BK014047.1		Lenarviricota: 1.00	Lenarviricota
BK014048.1		Lenarviricota: 1.00	Lenarviricota
BK014049.1		Lenarviricota: 1.00	Lenarviricota
BK014050.1		Lenarviricota: 1.00	Lenarviricota
BK014051.1		Lenarviricota: 1.00	Lenarviricota
BK014052.1		Lenarviricota: 1.00	Lenarviricota
BK014053.1		Lenarviricota: 1.00	Lenarviricota
BK014054.1		Lenarviricota: 0.74	Lenarviricota
BK014055.1		Lenarviricota: 1.00	Lenarviricota
BK014056.1		Lenarviricota: 1.00	Lenarviricota
BK014058.1		Lenarviricota: 1.00	Lenarviricota
BK014059.1		Lenarviricota: 1.00	Lenarviricota
BK014060.1		Lenarviricota: 0.78	Lenarviricota
BK014061.1		Lenarviricota: 1.00	Lenarviricota
BK014062.1		Lenarviricota: 0.71	Lenarviricota
BK014063.1		Lenarviricota: 1.00	Lenarviricota
BK014064.1		Lenarviricota: 1.00	Lenarviricota
BK014065.1		Lenarviricota: 1.00	Lenarviricota
BK014066.1		Lenarviricota: 1.00	Lenarviricota
BK014067.1		Lenarviricota: 1.00	Lenarviricota
BK014070.1		Lenarviricota: 1.00	Lenarviricota
BK014071.1		Lenarviricota: 1.00	Lenarviricota
BK014072.1		Lenarviricota: 1.00	Lenarviricota
BK014078.1		Lenarviricota: 1.00	Lenarviricota
BK014079.1		Lenarviricota: 1.00	Lenarviricota
BK014080.1		Lenarviricota: 1.00	Lenarviricota
BK014082.1		Lenarviricota: 1.00	Lenarviricota
BK014084.1		Lenarviricota: 1.00	Lenarviricota
BK014085.1		Lenarviricota: 0.75	Lenarviricota
BK014086.1		Lenarviricota: 1.00	Lenarviricota
BK014087.1		Lenarviricota: 1.00	Lenarviricota
BK014089.1		Lenarviricota: 1.00	Lenarviricota
BK014090.1		Lenarviricota: 1.00	Lenarviricota
BK014091.1		Lenarviricota: 1.00	Lenarviricota
BK014092.1		Lenarviricota: 1.00	Lenarviricota
BK014095.1		Lenarviricota: 1.00	Lenarviricota
BK014096.1		Lenarviricota: 1.00	Lenarviricota
BK014099.1		Lenarviricota: 1.00	Lenarviricota
BK014100.1		Lenarviricota: 1.00	Lenarviricota
BK014101.1		Lenarviricota: 1.00	Lenarviricota
BK014102.1		Lenarviricota: 1.00	Lenarviricota
BK014103.1		Lenarviricota: 1.00	Lenarviricota
BK014105.1		Lenarviricota: 1.00	Lenarviricota
BK014106.1		Lenarviricota: 1.00	Lenarviricota
BK014107.1		Lenarviricota: 1.00	Lenarviricota
BK014108.1		Lenarviricota: 1.00	Lenarviricota
BK014109.1		Lenarviricota: 1.00	Lenarviricota
BK014111.1		Lenarviricota: 1.00	Lenarviricota
BK014113.1		Lenarviricota: 1.00	Lenarviricota
BK014114.1		Lenarviricota: 1.00	Lenarviricota
BK014115.1		Lenarviricota: 1.00	Lenarviricota
BK014116.1		Lenarviricota: 0.71	Lenarviricota
BK014117.1		Lenarviricota: 1.00	Lenarviricota
BK014118.1		Lenarviricota: 1.00	Lenarviricota
BK014120.1		Lenarviricota: 1.00	Lenarviricota
BK014121.1		Lenarviricota: 1.00	Lenarviricota
BK014122.1		Lenarviricota: 1.00	Lenarviricota
BK014123.1		Lenarviricota: 1.00	Lenarviricota
BK014124.1		Lenarviricota: 1.00	Lenarviricota
BK014125.1		Lenarviricota: 0.79	Lenarviricota
BK014126.1		Lenarviricota: 1.00	Lenarviricota
BK014127.1		Lenarviricota: 0.68	Lenarviricota
BK014128.1		Lenarviricota: 1.00	Lenarviricota
BK014129.1		Lenarviricota: 1.00	Lenarviricota
BK014130.1		Lenarviricota: 1.00	Lenarviricota
BK014131.1		Lenarviricota: 1.00	Lenarviricota
BK014133.1		Lenarviricota: 1.00	Lenarviricota
BK014134.1		Lenarviricota: 1.00	Lenarviricota
BK014135.1		Lenarviricota: 1.00	Lenarviricota
BK014136.1		Lenarviricota: 1.00	Lenarviricota
BK014137.1		Lenarviricota: 1.00	Lenarviricota
BK014139.1		Lenarviricota: 1.00	Lenarviricota
BK014142.1		Lenarviricota: 1.00	Lenarviricota
BK014143.1		Lenarviricota: 0.71	Lenarviricota
BK014144.1		Lenarviricota: 1.00	Lenarviricota
BK014146.1		Lenarviricota: 1.00	Lenarviricota
BK014148.1		Lenarviricota: 1.00	Lenarviricota
BK014150.1		Lenarviricota: 0.80	Lenarviricota
BK014151.1		Lenarviricota: 1.00	Lenarviricota
BK014152.1		Lenarviricota: 1.00	Lenarviricota
BK014153.1		Lenarviricota: 1.00	Lenarviricota
BK014155.1		Lenarviricota: 0.66	Lenarviricota
BK014158.1		Lenarviricota: 0.77	Lenarviricota
BK014160.1		Lenarviricota: 1.00	Lenarviricota
BK014161.1		Lenarviricota: 1.00	Lenarviricota
BK014162.1		Lenarviricota: 1.00	Lenarviricota
BK014163.1		Lenarviricota: 1.00	Lenarviricota
BK014164.1		Lenarviricota: 0.73	Lenarviricota
BK014165.1		Lenarviricota: 1.00	Lenarviricota
BK014166.1		Lenarviricota: 1.00	Lenarviricota
BK014167.1		Lenarviricota: 1.00	Lenarviricota
BK014168.1		Lenarviricota: 1.00	Lenarviricota
BK014169.1		Lenarviricota: 1.00	Lenarviricota
BK014170.1		Lenarviricota: 1.00	Lenarviricota
BK014172.1		Lenarviricota: 1.00	Lenarviricota
BK014174.1		Lenarviricota: 1.00	Lenarviricota
BK014175.1		Lenarviricota: 1.00	Lenarviricota
BK014176.1		Lenarviricota: 1.00	Lenarviricota
BK014177.1		Lenarviricota: 1.00	Lenarviricota
BK014179.1		Lenarviricota: 1.00	Lenarviricota
BK014180.1		Lenarviricota: 1.00	Lenarviricota
BK014181.1		Lenarviricota: 1.00	Lenarviricota
BK014182.1		Lenarviricota: 1.00	Lenarviricota
BK014183.1		Lenarviricota: 0.70	Lenarviricota
BK014184.1		Lenarviricota: 1.00	Lenarviricota
BK014187.1		Lenarviricota: 1.00	Lenarviricota
BK014188.1		Lenarviricota: 1.00	Lenarviricota
BK014189.1		Lenarviricota: 1.00	Lenarviricota
BK014190.1		Lenarviricota: 1.00	Lenarviricota
BK014191.1		Lenarviricota: 0.77	Lenarviricota
BK014193.1		Lenarviricota: 1.00	Lenarviricota
BK014195.1		Lenarviricota: 1.00	Lenarviricota
BK014196.1		Lenarviricota: 1.00	Lenarviricota
BK014197.1		Lenarviricota: 0.75	Lenarviricota
BK014198.1		Lenarviricota: 0.80	Lenarviricota
BK014199.1		Lenarviricota: 1.00	Lenarviricota
BK014200.1		Lenarviricota: 1.00	Lenarviricota
BK014201.1		Lenarviricota: 1.00	Lenarviricota
BK014202.1		Lenarviricota: 1.00	Lenarviricota
BK014204.1		Lenarviricota: 1.00	Lenarviricota
BK014205.1		Lenarviricota: 1.00	Lenarviricota
BK014208.1		Lenarviricota: 1.00	Lenarviricota
BK014210.1		Lenarviricota: 1.00	Lenarviricota
BK014211.1		Lenarviricota: 1.00	Lenarviricota
BK014213.1		Lenarviricota: 1.00	Lenarviricota
BK014216.1		Lenarviricota: 1.00	Lenarviricota
BK014217.1		Lenarviricota: 1.00	Lenarviricota
BK014218.1		Lenarviricota: 1.00	Lenarviricota
BK014219.1		Lenarviricota: 1.00	Lenarviricota
BK014220.1		Lenarviricota: 1.00	Lenarviricota
BK014221.1		Lenarviricota: 1.00	Lenarviricota
BX571876.1	NC_048892	Uroviricota: 1.00	Uroviricota
CAJCJZ010000002.1		Uroviricota: 1.00	Uroviricota
CP000622.1	NC_009237	Uroviricota: 0.81	Uroviricota
CP000623.1	NC_009234	Uroviricota: 0.75	Uroviricota
CP000624.1	NC_009236	Uroviricota: 0.63	Uroviricota
CP000625.2	NC_009235	Uroviricota: 0.88	Uroviricota
CP014526.1		Uroviricota: 0.58	Uroviricota
CP019275.1		Uroviricota: 1.00	Uroviricota
CP025874.1	NC_049341	Uroviricota: 0.82	Uroviricota
CP025900.1	NC_049342	Uroviricota: 1.00	Uroviricota
CP025901.1	NC_049343	Uroviricota: 0.79	Uroviricota
CP025923.1	NC_049344	Uroviricota: 0.87	Uroviricota
CP031026.1	NC_048104	Uroviricota: 1.00	Uroviricota
CP038625.1		Uroviricota: 0.53	Uroviricota
CP052639.1		Uroviricota: 0.51	Uroviricota
D00624.1	NC_001741	Phixviricota: 1.00	Phixviricota
D89074.1	NC_004306	Hofneiviricota: 1.00	Hofneiviricota
DQ003638.2	NC_009811	Uroviricota: 1.00	Uroviricota
DQ003639.1	NC_009812	Uroviricota: 0.71	Uroviricota
DQ004855.1	NC_007610	Uroviricota: 1.00	Uroviricota
DQ029335.1	NC_007149	Uroviricota: 1.00	Uroviricota
DQ054536.1	NC_008363	Uroviricota: 0.68	Uroviricota
DQ079869.1	NC_007817	Phixviricota: 0.64	Phixviricota
DQ079870.1	NC_007818	Phixviricota: 1.00	Phixviricota
DQ079871.1	NC_007819	Phixviricota: 1.00	Phixviricota
DQ079872.1	NC_007820	Phixviricota: 1.00	Phixviricota
DQ079874.1	NC_007822	Phixviricota: 1.00	Phixviricota
DQ079875.1	NC_007823	Phixviricota: 1.00	Phixviricota
DQ079876.1	NC_007824	Phixviricota: 1.00	Phixviricota
DQ079877.1	NC_007825	Phixviricota: 0.64	Phixviricota
DQ079879.1	NC_007827	Phixviricota: 1.00	Phixviricota
DQ087285.2	NC_007145	Uroviricota: 0.57	Uroviricota
DQ114220.1	NC_008193	Uroviricota: 1.00	Uroviricota
DQ121662.1	NC_007291	Uroviricota: 1.00	Uroviricota
DQ123818.2	NC_009643	Uroviricota: 0.95	Uroviricota
DQ126339.2	NC_007804	Uroviricota: 0.74	Uroviricota
DQ149023.2	NC_008296	Uroviricota: 1.00	Uroviricota
DQ163913.1	NC_007806	Uroviricota: 1.00	Uroviricota
DQ163914.1	NC_007807	Uroviricota: 1.00	Uroviricota
DQ163915.1	NC_007808	Uroviricota: 0.93	Uroviricota
DQ163916.1	NC_007809	Uroviricota: 1.00	Uroviricota
DQ163917.1	NC_007810	Uroviricota: 0.53	Uroviricota
DQ227763.1	NC_008370	Uroviricota: 0.74	Uroviricota
DQ289555.1	NC_007734	Uroviricota: 0.66	Uroviricota
DQ340064.2	NC_008376	Uroviricota: 1.00	Uroviricota
DQ398041.1	NC_008194	Uroviricota: 1.00	Uroviricota
DQ398042.2	NC_008202	Uroviricota: 1.00	Uroviricota
DQ398043.1	NC_008203	Uroviricota: 0.98	Uroviricota
DQ398044.1	NC_008195	Uroviricota: 1.00	Uroviricota
DQ398045.1	NC_008196	Uroviricota: 0.96	Uroviricota
DQ398049.1	NC_008199	Uroviricota: 1.00	Uroviricota
DQ398050.1	NC_008205	Uroviricota: 0.96	Uroviricota
DQ398051.1	NC_008200	Uroviricota: 1.00	Uroviricota
DQ398052.2	NC_008206	Uroviricota: 1.00	Uroviricota
DQ431235.1	NC_009541	Uroviricota: 0.97	Uroviricota
DQ466086.1	NC_009231	Uroviricota: 0.51	Uroviricota
DQ490056.1	NC_008364	Uroviricota: 1.00	Uroviricota
DQ499600.1	NC_009816	Uroviricota: 1.00	Uroviricota
DQ517338.1	NC_009526	Uroviricota: 0.83	Uroviricota
DQ529280.1	NC_008208	Uroviricota: 1.00	Uroviricota
DQ530359.1	NC_008583	Uroviricota: 0.81	Uroviricota
DQ530360.1	NC_028913	Uroviricota: 0.85	Uroviricota
DQ530362.1	NC_028864	Uroviricota: 0.60	Uroviricota
DQ535032.1	NC_009817	Uroviricota: 1.00	Uroviricota
DQ631426.1	NC_008717	Uroviricota: 0.78	Uroviricota
DQ674738.2	NC_009542	Uroviricota: 1.00	Uroviricota
DQ777876.1	NC_009543	Uroviricota: 1.00	Uroviricota
DQ831957.1	NC_008722	Uroviricota: 0.86	Uroviricota
DQ834250.1	NC_008723	Uroviricota: 0.94	Uroviricota
DQ836063.1	NC_008294	Lenarviricota: 1.00	Lenarviricota
DQ840344.2	NC_009737	Uroviricota: 0.95	Uroviricota
DQ873690.1	NC_009818	Uroviricota: 0.86	Uroviricota
DQ875742.1	NC_008367	Uroviricota: 1.00	Uroviricota
DQ908929.1	NC_030652	Uroviricota: 0.63	Uroviricota
EF056009.1	NC_008720	Uroviricota: 0.98	Uroviricota
EF057797.1	NC_009016	Uroviricota: 0.89	Uroviricota
EF068134.1	NC_028902	Lenarviricota: 1.00	Lenarviricota
EF153632.1	NC_009015	Uroviricota: 1.00	Uroviricota
EF160123.1	NC_009014	Uroviricota: 1.00	Uroviricota
EF372997.1	NC_009531	Uroviricota: 1.00	Uroviricota
EF437941.1	NC_009821	Uroviricota: 0.67	Uroviricota
EF460875.1	NC_010106	Uroviricota: 1.00	Uroviricota
EF462198.1	NC_009762	Uroviricota: 0.56	Uroviricota
EF469154.1	NC_010105	Uroviricota: 0.94	Uroviricota
EF489910.1	NC_010429	Hofneiviricota: 1.00	Hofneiviricota
EF506570.1	NC_009987	Hofneiviricota: 0.98	Hofneiviricota
EF529515.1	NC_010353	Uroviricota: 0.97	Uroviricota
EF536069.1	NC_009820	Uroviricota: 0.94	Uroviricota
EF537008.1	NC_009551	Uroviricota: 1.00	Uroviricota
EF579802.1	NC_009603	Uroviricota: 0.99	Uroviricota
EF602154.1	NC_009604	Uroviricota: 1.00	Uroviricota
EU056923.1	NC_011105	Uroviricota: 1.00	Uroviricota
EU081845.1	NC_010576	Uroviricota: 1.00	Uroviricota
EU100883.1	NC_009803	Uroviricota: 1.00	Uroviricota
EU100884.1	NC_009804	Uroviricota: 1.00	Uroviricota
EU136189.1	NC_009875	Uroviricota: 0.98	Uroviricota
EU203571.2	NC_009993	Uroviricota: 0.98	Uroviricota
EU221285.1	NC_011046	Uroviricota: 0.65	Uroviricota
EU236438.1	NC_011107	Uroviricota: 1.00	Uroviricota
EU246945.1	NC_011104	Uroviricota: 0.98	Uroviricota
EU272036.1	NC_011613	Uroviricota: 0.80	Uroviricota
EU272037.1	NC_011611	Uroviricota: 0.82	Uroviricota
EU330206.1	NC_010324	Uroviricota: 0.99	Uroviricota
EU340421.2	NC_019449	Uroviricota: 1.00	Uroviricota
EU399241.1	NC_010342	Uroviricota: 1.00	Uroviricota
EU408779.1	NC_011523	Preplasmiviricota: 1.00	Preplasmiviricota
EU547803.1	NC_010807	Uroviricota: 0.94	Uroviricota
EU622808.1	NC_049976	Uroviricota: 1.00	Uroviricota
EU652770.3	NC_011085	Uroviricota: 1.00	Uroviricota
EU710883.1	NC_011811	Uroviricota: 1.00	Uroviricota
EU716414.1	NC_011810	Uroviricota: 0.54	Uroviricota
EU717894.1	NC_012742	Uroviricota: 1.00	Uroviricota
EU734170.1	NC_011038	Uroviricota: 1.00	Uroviricota
EU734171.1	NC_011040	Uroviricota: 1.00	Uroviricota
EU734172.1	NC_011042	Uroviricota: 0.99	Uroviricota
EU734173.1	NC_011043	Uroviricota: 1.00	Uroviricota
EU744248.1	NC_011019	Uroviricota: 0.97	Uroviricota
EU744249.1	NC_011021	Uroviricota: 0.97	Uroviricota
EU744250.1	NC_011023	Uroviricota: 1.00	Uroviricota
EU744251.1	NC_011020	Uroviricota: 0.97	Uroviricota
EU770221.1	NC_011044	Uroviricota: 1.00	Uroviricota
EU770222.1	NC_011039	Uroviricota: 1.00	Uroviricota
EU771092.1	NC_011048	Uroviricota: 1.00	Uroviricota
EU794049.1	NC_011551	Uroviricota: 0.68	Uroviricota
EU816588.1	NC_011055	Uroviricota: 1.00	Uroviricota
EU816590.1	NC_011054	Uroviricota: 0.97	Uroviricota
EU816591.1	NC_011056	Uroviricota: 1.00	Uroviricota
EU826466.1	NC_011273	Uroviricota: 1.00	Uroviricota
EU826470.1	NC_011267	Uroviricota: 0.97	Uroviricota
EU861004.1	NC_011614	Uroviricota: 0.81	Uroviricota
EU861005.1	NC_011612	Uroviricota: 0.62	Uroviricota
EU863408.1	NC_012740	Uroviricota: 0.68	Uroviricota
EU863409.1	NC_012741	Uroviricota: 0.94	Uroviricota
EU874396.1	NC_011167	Uroviricota: 0.86	Uroviricota
EU876853.1	NC_011142	Uroviricota: 1.00	Uroviricota
FJ168659.1	NC_011291	Uroviricota: 1.00	Uroviricota
FJ174690.1	NC_011288	Uroviricota: 0.95	Uroviricota
FJ174691.1	NC_011292	Uroviricota: 1.00	Uroviricota
FJ174692.1	NC_011287	Uroviricota: 0.99	Uroviricota
FJ174693.1	NC_011289	Uroviricota: 0.99	Uroviricota
FJ184280.1	NC_011356	Uroviricota: 0.70	Uroviricota
FJ194439.1	NC_011534	Uroviricota: 1.00	Uroviricota
FJ226752.1	NC_013598	Uroviricota: 0.96	Uroviricota
FJ230960.1	NC_011421	Uroviricota: 1.00	Uroviricota
FJ236310.1	NC_013645	Uroviricota: 0.98	Uroviricota
FJ373894.1	NC_013693	Uroviricota: 0.80	Uroviricota
FJ409640.1	NC_013651	Uroviricota: 1.00	Uroviricota
FJ429185.1	NC_012663	Uroviricota: 1.00	Uroviricota
FJ591094.1	NC_012696	Uroviricota: 1.00	Uroviricota
FJ685651.1	NC_012558	Saleviricota: 1.00	Saleviricota
FJ706171.1	NC_015454	Uroviricota: 0.97	Uroviricota
FJ706172.1	NC_015453	Uroviricota: 0.98	Uroviricota
FJ713816.1	NC_012784	Uroviricota: 0.58	Uroviricota
FJ750948.2	NC_012223	Uroviricota: 0.97	Uroviricota
FJ822135.1	NC_012530	Uroviricota: 1.00	Uroviricota
FJ848881.1	NC_028900	Uroviricota: 0.73	Uroviricota
FJ848882.1	NC_013155	Uroviricota: 0.79	Uroviricota
FJ848883.1	NC_013152	Uroviricota: 0.71	Uroviricota
FJ848884.1	NC_013153	Uroviricota: 0.70	Uroviricota
FJ896200.1	NC_012662	Uroviricota: 1.00	Uroviricota
FJ904927.1	NC_012757	Hofneiviricota: 0.91	Hofneiviricota
FJ937737.2	NC_012743	Uroviricota: 1.00	Uroviricota
FM180578.1	NC_049943	Uroviricota: 0.59	Uroviricota
FM201281.1	NC_011165	Uroviricota: 0.50	Uroviricota
FM207411.1	NC_013085	Uroviricota: 1.00	Uroviricota
FN263372.1	NC_012418	Uroviricota: 1.00	Uroviricota
FN297812.1	NC_027981	Uroviricota: 0.62	Uroviricota
FN422398.1	NC_013691	Uroviricota: 1.00	Uroviricota
FN422399.1	NC_013692	Uroviricota: 0.89	Uroviricota
FN594518.1	NC_013638	Uroviricota: 1.00	Uroviricota
FN667788.1	NC_027997	Uroviricota: 0.94	Uroviricota
FN667789.1	NC_027996	Uroviricota: 0.94	Uroviricota
FO818745.1	NC_042128	Uroviricota: 0.57	Uroviricota
FR667955.1	NC_015271	Uroviricota: 0.52	Uroviricota
FR687252.1	NC_019454	Uroviricota: 1.00	Uroviricota
FR719956.1	NC_049345	Uroviricota: 1.00	Uroviricota
FR751545.1	NC_015585	Uroviricota: 1.00	Uroviricota
FR775895.2	NC_023693	Uroviricota: 0.80	Uroviricota
FR823298.1	NC_015208	Uroviricota: 1.00	Uroviricota
FR823450.1	NC_042112	Uroviricota: 1.00	Uroviricota
GQ149088.1	NC_012868	Phixviricota: 1.00	Phixviricota
GQ241246.1	NC_013698	Uroviricota: 1.00	Uroviricota
GQ303263.1	NC_013694	Uroviricota: 1.00	Uroviricota
GQ303265.1	NC_042027	Uroviricota: 1.00	Uroviricota
GQ357915.1	NC_013697	Uroviricota: 1.00	Uroviricota
GQ403788.1	NC_027120	Uroviricota: 1.00	Uroviricota
GQ403789.1	NC_013197	Dividoviricota: 1.00	Dividoviricota
GQ413937.1	NC_013647	Uroviricota: 1.00	Uroviricota
GQ413938.2	NC_013649	Uroviricota: 1.00	Uroviricota
GQ451696.1	NC_027987	Uroviricota: 1.00	Uroviricota
GQ468526.1	NC_015249	Uroviricota: 1.00	Uroviricota
GQ478084.1	NC_013643	Uroviricota: 0.58	Uroviricota
GQ478086.1	NC_013648	Uroviricota: 0.71	Uroviricota
GQ502199.1	NC_013600	Uroviricota: 0.97	Uroviricota
GQ981382.1	NC_014595	Uroviricota: 0.98	Uroviricota
GU060500.1	NC_013936	Uroviricota: 0.94	Uroviricota
GU070616.1	NC_016071	Uroviricota: 1.00	Uroviricota
GU071094.1	NC_015282	Uroviricota: 1.00	Uroviricota
GU071095.1	NC_015279	Uroviricota: 1.00	Uroviricota
GU071096.1	NC_015281	Uroviricota: 1.00	Uroviricota
GU071097.1	NC_015289	Uroviricota: 0.99	Uroviricota
GU071098.1	NC_015287	Uroviricota: 0.96	Uroviricota
GU071100.1	NC_016657	Uroviricota: 1.00	Uroviricota
GU071101.1	NC_015280	Uroviricota: 1.00	Uroviricota
GU071102.1	NC_016658	Uroviricota: 1.00	Uroviricota
GU071103.1	NC_015290	Uroviricota: 1.00	Uroviricota
GU071104.1	NC_016659	Uroviricota: 1.00	Uroviricota
GU071105.1	NC_015288	Uroviricota: 1.00	Uroviricota
GU071106.1	NC_015286	Uroviricota: 1.00	Uroviricota
GU071107.1	NC_016656	Uroviricota: 1.00	Uroviricota
GU071108.1	NC_015285	Uroviricota: 1.00	Uroviricota
GU075905.1	NC_015284	Uroviricota: 1.00	Uroviricota
GU080336.1	NC_014099	Preplasmiviricota: 1.00	Preplasmiviricota
GU196277.1	NC_027993	Uroviricota: 0.83	Uroviricota
GU196278.1	NC_027994	Uroviricota: 0.89	Uroviricota
GU196279.1	NC_041897	Uroviricota: 0.84	Uroviricota
GU196280.1	NC_041898	Uroviricota: 0.82	Uroviricota
GU229986.1	NC_029024	Uroviricota: 0.71	Uroviricota
GU247132.1	NC_023748	Uroviricota: 0.97	Uroviricota
GU296433.1	NC_015464	Uroviricota: 1.00	Uroviricota
GU321093.1	NC_013758	Saleviricota: 1.00	Saleviricota
GU323318.1	NC_014662	Uroviricota: 1.00	Uroviricota
GU339467.1	NC_025444	Uroviricota: 1.00	Uroviricota
GU396103.1	NC_023688	Uroviricota: 1.00	Uroviricota
GU459069.1	NC_015251	Uroviricota: 1.00	Uroviricota
GU477322.1	NC_014460	Uroviricota: 0.85	Uroviricota
GU580941.1	NC_023735	Uroviricota: 1.00	Uroviricota
GU580942.1	NC_023694	Uroviricota: 1.00	Uroviricota
GU583987.1	NC_015264	Uroviricota: 1.00	Uroviricota
GU595417.2	NC_020414	Uroviricota: 0.67	Uroviricota
GU903191.1	NC_027995	Uroviricota: 0.93	Uroviricota
GU911304.1	NC_015266	Uroviricota: 1.00	Uroviricota
GU911519.1	NC_014661	Uroviricota: 1.00	Uroviricota
GU943031.1	NC_048030	Uroviricota: 0.99	Uroviricota
GU943054.1	NC_048031	Uroviricota: 1.00	Uroviricota
GU943065.1	NC_048032	Uroviricota: 1.00	Uroviricota
GU943068.1	NC_048033	Uroviricota: 1.00	Uroviricota
GU943073.1	NC_048034	Uroviricota: 1.00	Uroviricota
GU967410.1	NC_027990	Uroviricota: 0.98	Uroviricota
GU988610.2	NC_019450	Uroviricota: 0.93	Uroviricota
HE584812.1	NC_027298	Uroviricota: 0.82	Uroviricota
HE600015.1	NC_019925	Uroviricota: 0.79	Uroviricota
HE611333.2	NC_017971	Uroviricota: 1.00	Uroviricota
HE614282.1	NC_048628	Uroviricota: 0.58	Uroviricota
HE806280.1	NC_017984	Uroviricota: 1.00	Uroviricota
HE815464.1	NC_019507	Uroviricota: 0.95	Uroviricota
HE956707.2	NC_047951	Uroviricota: 1.00	Uroviricota
HE956708.2	NC_019919	Uroviricota: 0.61	Uroviricota
HE956709.1	NC_019909	Uroviricota: 1.00	Uroviricota
HE956710.2	NC_019911	Uroviricota: 1.00	Uroviricota
HE962497.1	NC_021868	Uroviricota: 1.00	Uroviricota
HE978309.1	NC_025425	Uroviricota: 0.66	Uroviricota
HE983845.1	NC_019918	Uroviricota: 0.94	Uroviricota
HF937074.1	NC_047855	Uroviricota: 0.98	Uroviricota
HG007973.1	NC_021569	Hofneiviricota: 0.87	Hofneiviricota
HG315669.1	NC_043029	Hofneiviricota: 1.00	Hofneiviricota
HG518155.1	NC_023583	Uroviricota: 1.00	Uroviricota
HG531805.1	NC_024144	Uroviricota: 0.68	Uroviricota
HG793132.1	NC_047743	Uroviricota: 1.00	Uroviricota
HG796225.1	NC_029116	Uroviricota: 0.68	Uroviricota
HG803181.1	NC_027368	Uroviricota: 0.87	Uroviricota
HG813241.1	NC_023558	Uroviricota: 0.98	Uroviricota
HG818823.1	NC_023576	Uroviricota: 0.99	Uroviricota
HG818824.1	NC_023548	Uroviricota: 0.83	Uroviricota
HG962375.1	NC_024140	Uroviricota: 0.88	Uroviricota
HG962376.1	NC_024381	Uroviricota: 1.00	Uroviricota
HM004124.1	NC_014663	Uroviricota: 1.00	Uroviricota
HM029250.1	NC_015263	Uroviricota: 1.00	Uroviricota
HM035024.1	NC_015456	Uroviricota: 0.88	Uroviricota
HM064452.1	NC_015297	Hofneiviricota: 1.00	Hofneiviricota
HM066936.1	NC_019453	Lenarviricota: 1.00	Lenarviricota
HM071924.1	NC_014260	Uroviricota: 0.95	Uroviricota
HM072038.1	NC_048631	Uroviricota: 0.95	Uroviricota
HM114315.1	NC_015250	Uroviricota: 0.99	Uroviricota
HM134276.1	NC_014467	Uroviricota: 0.92	Uroviricota
HM144387.1	NC_016563	Uroviricota: 1.00	Uroviricota
HM150760.1	NC_015586	Hofneiviricota: 1.00	Hofneiviricota
HM151342.1	NC_015466	Uroviricota: 1.00	Uroviricota
HM152763.1	NC_014461	Uroviricota: 1.00	Uroviricota
HM152764.1	NC_014458	Uroviricota: 1.00	Uroviricota
HM152767.2	NC_014459	Uroviricota: 1.00	Uroviricota
HM242243.1	NC_015253	Uroviricota: 1.00	Uroviricota
HM368260.1	NC_042028	Uroviricota: 0.99	Uroviricota
HM452125.1	NC_014635	Uroviricota: 1.00	Uroviricota
HM452126.1	NC_014636	Uroviricota: 1.00	Uroviricota
HM461982.1	NC_015273	Uroviricota: 0.99	Uroviricota
HM480846.1	NC_015719	Uroviricota: 1.00	Uroviricota
HM559717.1	NC_048183	Uroviricota: 1.00	Uroviricota
HM563683.1	NC_014792	Uroviricota: 0.99	Uroviricota
HM624080.1	NC_023700	Uroviricota: 0.79	Uroviricota
HM640230.1	NC_048629	Uroviricota: 1.00	Uroviricota
HM755814.1	NC_042058	Uroviricota: 1.00	Uroviricota
HQ110083.1	NC_047854	Uroviricota: 0.85	Uroviricota
HQ110084.1	NC_019932	Uroviricota: 0.54	Uroviricota
HQ127381.1	NC_054978	Uroviricota: 0.79	Uroviricota
HQ141410.1	NC_019486	Uroviricota: 1.00	Uroviricota
HQ186308.1	NC_028675	Uroviricota: 0.99	Uroviricota
HQ225832.1	NC_019930	Uroviricota: 1.00	Uroviricota
HQ259105.1	NC_015933	Uroviricota: 0.98	Uroviricota
HQ316583.1	NC_020875	Uroviricota: 1.00	Uroviricota
HQ316584.1	NC_020872	Uroviricota: 1.00	Uroviricota
HQ317292.1	NC_020859	Uroviricota: 1.00	Uroviricota
HQ317383.1	NC_021536	Uroviricota: 0.99	Uroviricota
HQ317387.2	NC_020862	Uroviricota: 1.00	Uroviricota
HQ317388.1	NC_020867	Uroviricota: 1.00	Uroviricota
HQ317389.1	NC_020838	Uroviricota: 1.00	Uroviricota
HQ317390.1	NC_018088	Uroviricota: 1.00	Uroviricota
HQ317393.2	NC_021529	Uroviricota: 1.00	Uroviricota
HQ331142.1	NC_020416	Uroviricota: 1.00	Uroviricota
HQ332137.1	NC_020874	Uroviricota: 1.00	Uroviricota
HQ332140.1	NC_020878	Uroviricota: 1.00	Uroviricota
HQ332141.1	NC_021537	Uroviricota: 1.00	Uroviricota
HQ333270.1	NC_023715	Uroviricota: 1.00	Uroviricota
HQ337021.1	NC_021559	Uroviricota: 1.00	Uroviricota
HQ337022.1	NC_020835	Uroviricota: 1.00	Uroviricota
HQ403646.1	NC_015720	Uroviricota: 0.89	Uroviricota
HQ632859.1	NC_020853	Uroviricota: 1.00	Uroviricota
HQ633062.1	NC_048184	Uroviricota: 1.00	Uroviricota
HQ633071.1	NC_020851	Uroviricota: 1.00	Uroviricota
HQ634174.1	NC_020845	Uroviricota: 1.00	Uroviricota
HQ634175.1	NC_021071	Uroviricota: 1.00	Uroviricota
HQ634177.1	NC_020837	Uroviricota: 1.00	Uroviricota
HQ634178.1	NC_021530	Uroviricota: 1.00	Uroviricota
HQ634189.1	NC_021072	Uroviricota: 0.98	Uroviricota
HQ634192.1	NC_020842	Uroviricota: 1.00	Uroviricota
HQ634194.1	NC_020848	Uroviricota: 1.00	Uroviricota
HQ641340.1	NC_015159	Uroviricota: 1.00	Uroviricota
HQ641345.1	NC_015158	Uroviricota: 1.00	Uroviricota
HQ641380.1	NC_019485	Uroviricota: 1.00	Uroviricota
HQ698922.4	NC_018087	Uroviricota: 1.00	Uroviricota
HQ711985.1	NC_016765	Uroviricota: 0.88	Uroviricota
HQ728263.1	NC_041978	Uroviricota: 1.00	Uroviricota
HQ728264.1	NC_019504	Uroviricota: 1.00	Uroviricota
HQ728265.1	NC_019510	Uroviricota: 1.00	Uroviricota
HQ728266.1	NC_019514	Uroviricota: 1.00	Uroviricota
HQ728524.1	NC_014901	Uroviricota: 0.95	Uroviricota
HQ829472.1	NC_019500	Uroviricota: 0.96	Uroviricota
HQ832595.1	NC_019913	Uroviricota: 0.88	Uroviricota
JAEILC010000038.1		Uroviricota: 0.57	Uroviricota
JF501022.1	NC_029099	Uroviricota: 0.99	Uroviricota
JF704092.1	NC_028986	Uroviricota: 1.00	Uroviricota
JF704093.1	NC_042308	Uroviricota: 1.00	Uroviricota
JF704094.1	NC_042034	Uroviricota: 1.00	Uroviricota
JF704097.1	NC_042309	Uroviricota: 1.00	Uroviricota
JF704098.1	NC_042310	Uroviricota: 1.00	Uroviricota
JF704100.1	NC_042032	Uroviricota: 1.00	Uroviricota
JF704101.1	NC_042311	Uroviricota: 1.00	Uroviricota
JF704104.1	NC_042035	Uroviricota: 1.00	Uroviricota
JF704105.1	NC_051610	Uroviricota: 1.00	Uroviricota
JF704106.1	NC_042031	Uroviricota: 1.00	Uroviricota
JF704107.1	NC_042312	Uroviricota: 1.00	Uroviricota
JF704108.1	NC_042313	Uroviricota: 1.00	Uroviricota
JF704110.1	NC_042314	Uroviricota: 1.00	Uroviricota
JF704111.1	NC_042036	Uroviricota: 1.00	Uroviricota
JF704112.1	NC_042033	Uroviricota: 1.00	Uroviricota
JF704115.1	NC_042030	Uroviricota: 1.00	Uroviricota
JF704117.1	NC_042315	Uroviricota: 0.94	Uroviricota
JF712866.1	NC_027118	Uroviricota: 1.00	Uroviricota
JF731128.1	NC_041960	Uroviricota: 1.00	Uroviricota
JF744988.1	NC_015584	Uroviricota: 1.00	Uroviricota
JF770475.1	NC_023743	Uroviricota: 0.99	Uroviricota
JF912400.1	NC_019509	Uroviricota: 1.00	Uroviricota
JF923796.1	NC_016434	Uroviricota: 1.00	Uroviricota
JF923797.1	NC_016435	Uroviricota: 1.00	Uroviricota
JF937090.1	NC_042316	Uroviricota: 0.99	Uroviricota
JF937091.2	NC_041846	Uroviricota: 1.00	Uroviricota
JF937093.1	NC_042317	Uroviricota: 0.95	Uroviricota
JF937094.1	NC_042318	Uroviricota: 1.00	Uroviricota
JF937098.1	NC_042319	Uroviricota: 0.94	Uroviricota
JF937099.1	NC_042320	Uroviricota: 0.97	Uroviricota
JF937100.1	NC_042321	Uroviricota: 0.96	Uroviricota
JF937101.1	NC_042322	Uroviricota: 1.00	Uroviricota
JF937102.1	NC_042323	Uroviricota: 0.97	Uroviricota
JF937103.1	NC_042324	Uroviricota: 0.97	Uroviricota
JF937104.1	NC_042325	Uroviricota: 1.00	Uroviricota
JF937105.1	NC_041971	Uroviricota: 1.00	Uroviricota
JF937106.1	NC_041987	Uroviricota: 1.00	Uroviricota
JF937108.1	NC_041985	Uroviricota: 0.97	Uroviricota
JF937110.1	NC_042326	Uroviricota: 0.97	Uroviricota
JF939047.1	NC_018278	Uroviricota: 1.00	Uroviricota
JF946695.1	NC_017973	Uroviricota: 0.98	Uroviricota
JF957057.1	NC_042327	Uroviricota: 0.97	Uroviricota
JF957058.1	NC_042328	Uroviricota: 1.00	Uroviricota
JF957059.1	NC_041844	Uroviricota: 0.99	Uroviricota
JF957060.1	NC_041983	Uroviricota: 1.00	Uroviricota
JF966203.1	NC_018856	Uroviricota: 1.00	Uroviricota
JF974294.1	NC_042037	Uroviricota: 1.00	Uroviricota
JF974296.1	NC_020849	Uroviricota: 1.00	Uroviricota
JN006061.1	NC_028906	Uroviricota: 1.00	Uroviricota
JN006064.1	NC_028803	Uroviricota: 1.00	Uroviricota
JN020140.1	NC_042329	Uroviricota: 0.97	Uroviricota
JN020141.2	NC_041989	Uroviricota: 0.95	Uroviricota
JN020142.1	NC_041847	Uroviricota: 0.97	Uroviricota
JN020143.1	NC_041988	Uroviricota: 0.97	Uroviricota
JN022534.1	NC_017981	Uroviricota: 1.00	Uroviricota
JN035618.1	NC_016166	Uroviricota: 1.00	Uroviricota
JN049605.1	NC_042330	Uroviricota: 1.00	Uroviricota
JN051154.1	NC_016161	Uroviricota: 1.00	Uroviricota
JN083852.1	NC_042331	Uroviricota: 1.00	Uroviricota
JN116826.1	NC_016650	Uroviricota: 1.00	Uroviricota
JN116827.1	NC_016653	Uroviricota: 1.00	Uroviricota
JN132397.1	NC_016562	Uroviricota: 1.00	Uroviricota
JN153085.1	NC_023704	Uroviricota: 0.97	Uroviricota
JN153086.1	NC_023726	Uroviricota: 0.97	Uroviricota
JN185608.1	NC_042332	Uroviricota: 1.00	Uroviricota
JN191664.1	NC_018085	Uroviricota: 0.82	Uroviricota
JN192400.1	NC_018281	Uroviricota: 0.86	Uroviricota
JN192401.1	NC_018284	Uroviricota: 0.95	Uroviricota
JN192463.1	NC_023711	Uroviricota: 1.00	Uroviricota
JN201525.1	NC_023738	Uroviricota: 0.99	Uroviricota
JN204348.1	NC_041993	Uroviricota: 1.00	Uroviricota
JN243855.1	NC_023724	Uroviricota: 1.00	Uroviricota
JN256079.1	NC_023729	Uroviricota: 0.99	Uroviricota
JN371768.1	NC_019444	Uroviricota: 1.00	Uroviricota
JN371769.1	NC_019443	Uroviricota: 1.00	Uroviricota
JN377894.1	NC_019543	Uroviricota: 1.00	Uroviricota
JN377895.1	NC_020879	Uroviricota: 1.00	Uroviricota
JN391180.1	NC_016761	Uroviricota: 0.71	Uroviricota
JN398368.1	NC_023746	Uroviricota: 0.99	Uroviricota
JN398369.1	NC_023710	Uroviricota: 0.97	Uroviricota
JN408459.1	NC_042333	Uroviricota: 1.00	Uroviricota
JN408460.1	NC_023707	Uroviricota: 1.00	Uroviricota
JN408461.1	NC_023731	Uroviricota: 1.00	Uroviricota
JN412588.1	NC_023696	Uroviricota: 1.00	Uroviricota
JN412589.1	NC_023691	Uroviricota: 1.00	Uroviricota
JN412590.1	NC_041850	Uroviricota: 1.00	Uroviricota
JN412591.1	NC_023692	Uroviricota: 0.98	Uroviricota
JN412593.1	NC_023705	Uroviricota: 1.00	Uroviricota
JN542517.1	NC_023721	Uroviricota: 0.96	Uroviricota
JN564907.1	NC_018283	Uroviricota: 1.00	Uroviricota
JN572061.1	NC_041969	Uroviricota: 1.00	Uroviricota
JN572689.1	NC_023720	Uroviricota: 0.97	Uroviricota
JN624851.1	NC_023730	Uroviricota: 0.99	Uroviricota
JN638751.1	NC_023719	Uroviricota: 1.00	Uroviricota
JN641803.1	NC_027402	Uroviricota: 0.57	Uroviricota
JN651747.1	NC_019528	Uroviricota: 1.00	Uroviricota
JN654439.1	NC_018857	Uroviricota: 1.00	Uroviricota
JN662425.1	NC_018452	Uroviricota: 1.00	Uroviricota
JN672684.1	NC_043469	Uroviricota: 0.99	Uroviricota
JN680858.1	NC_023732	Uroviricota: 1.00	Uroviricota
JN687951.1	NC_023695	Uroviricota: 0.97	Uroviricota
JN698992.1	NC_023686	Uroviricota: 1.00	Uroviricota
JN698993.1	NC_023712	Uroviricota: 1.00	Uroviricota
JN698994.1	NC_023744	Uroviricota: 1.00	Uroviricota
JN698996.1	NC_023728	Uroviricota: 0.94	Uroviricota
JN698997.1	NC_023690	Uroviricota: 0.99	Uroviricota
JN698998.1	NC_023687	Uroviricota: 0.97	Uroviricota
JN699000.1	NC_023739	Uroviricota: 0.97	Uroviricota
JN699001.1	NC_023697	Uroviricota: 1.00	Uroviricota
JN699003.1	NC_041965	Uroviricota: 1.00	Uroviricota
JN699005.1	NC_023716	Uroviricota: 1.00	Uroviricota
JN699007.1	NC_023701	Uroviricota: 1.00	Uroviricota
JN699011.1	NC_023741	Uroviricota: 1.00	Uroviricota
JN699012.1	NC_023699	Uroviricota: 0.99	Uroviricota
JN699015.1	NC_023745	Uroviricota: 1.00	Uroviricota
JN699016.1	NC_023702	Uroviricota: 0.97	Uroviricota
JN699019.1	NC_042334	Uroviricota: 1.00	Uroviricota
JN699627.1	NC_023725	Uroviricota: 1.00	Uroviricota
JN699628.3	NC_041970	Uroviricota: 1.00	Uroviricota
JN712910.1	NC_019515	Uroviricota: 1.00	Uroviricota
JN790865.1	NC_018863	Uroviricota: 1.00	Uroviricota
JN797796.1	NC_047736	Uroviricota: 1.00	Uroviricota
JN797797.1	NC_018860	Uroviricota: 1.00	Uroviricota
JN797798.1	NC_047735	Uroviricota: 1.00	Uroviricota
JN800508.1	NC_019523	Uroviricota: 1.00	Uroviricota
JN808773.1	NC_041851	Uroviricota: 0.84	Uroviricota
JN831653.1	NC_027365	Uroviricota: 1.00	Uroviricota
JN831654.1	NC_042335	Uroviricota: 1.00	Uroviricota
JN859129.1	NC_042336	Uroviricota: 0.94	Uroviricota
JN882264.1	NC_017087	Saleviricota: 1.00	Saleviricota
JN882265.1	NC_017088	Saleviricota: 1.00	Saleviricota
JN882266.1	NC_017089	Saleviricota: 1.00	Saleviricota
JN882267.1	NC_017090	Saleviricota: 1.00	Saleviricota
JN882284.1	NC_019400	Uroviricota: 1.00	Uroviricota
JN882285.1	NC_019401	Uroviricota: 1.00	Uroviricota
JN882287.1	NC_019398	Uroviricota: 0.91	Uroviricota
JN882298.1	NC_019520	Uroviricota: 1.00	Uroviricota
JN939331.1	NC_019446	Uroviricota: 1.00	Uroviricota
JN939332.1	NC_019447	Uroviricota: 1.00	Uroviricota
JN968479.1	NC_016989	Dividoviricota: 1.00	Dividoviricota
JN984867.1	NC_016566	Uroviricota: 0.97	Uroviricota
JN986844.1	NC_019403	Uroviricota: 0.95	Uroviricota
JN986845.1	NC_019404	Uroviricota: 0.99	Uroviricota
JN991020.1	NC_016764	Uroviricota: 1.00	Uroviricota
JQ015307.1	NC_020201	Uroviricota: 0.87	Uroviricota
JQ062992.1	NC_019502	Uroviricota: 0.87	Uroviricota
JQ067084.3	NC_041953	Uroviricota: 1.00	Uroviricota
JQ067087.2	NC_028770	Uroviricota: 1.00	Uroviricota
JQ067089.2	NC_028931	Uroviricota: 1.00	Uroviricota
JQ067093.2	NC_028809	Uroviricota: 1.00	Uroviricota
JQ086372.1	NC_019714	Uroviricota: 0.51	Uroviricota
JQ086373.1	NC_019769	Uroviricota: 0.53	Uroviricota
JQ086374.1	NC_019767	Uroviricota: 0.52	Uroviricota
JQ086375.1	NC_019724	Uroviricota: 0.98	Uroviricota
JQ177063.1	NC_019527	Uroviricota: 1.00	Uroviricota
JQ182733.1	NC_019720	Uroviricota: 0.79	Uroviricota
JQ182734.1	NC_019706	Uroviricota: 0.77	Uroviricota
JQ182736.1	NC_019718	Uroviricota: 1.00	Uroviricota
JQ245707.2	NC_019516	Uroviricota: 1.00	Uroviricota
JQ267518.1	NC_027980	Uroviricota: 1.00	Uroviricota
JQ300538.1	NC_041986	Uroviricota: 0.97	Uroviricota
JQ307387.1	NC_017864	Uroviricota: 1.00	Uroviricota
JQ309827.1	NC_025467	Uroviricota: 1.00	Uroviricota
JQ312117.1	NC_019519	Uroviricota: 1.00	Uroviricota
JQ340389.1	NC_019529	Uroviricota: 1.00	Uroviricota
JQ340774.2	NC_019524	Uroviricota: 0.98	Uroviricota
JQ347801.1	NC_049942	Uroviricota: 0.70	Uroviricota
JQ408219.1	NC_019548	Hofneiviricota: 1.00	Hofneiviricota
JQ446452.1	NC_019540	Uroviricota: 1.00	Uroviricota
JQ512844.1	NC_041982	Uroviricota: 1.00	Uroviricota
JQ513383.1	NC_019526	Uroviricota: 1.00	Uroviricota
JQ617284.1	NC_019512	Uroviricota: 1.00	Uroviricota
JQ619704.1	NC_017976	Uroviricota: 1.00	Uroviricota
JQ659259.1	NC_018273	Uroviricota: 1.00	Uroviricota
JQ684677.1	NC_041984	Uroviricota: 1.00	Uroviricota
JQ691611.1	NC_023717	Uroviricota: 0.90	Uroviricota
JQ691612.1	NC_017974	Uroviricota: 0.76	Uroviricota
JQ692107.1	NC_041910	Uroviricota: 1.00	Uroviricota
JQ698665.1	NC_041852	Uroviricota: 0.97	Uroviricota
JQ729990.1	NC_017980	Uroviricota: 1.00	Uroviricota
JQ729991.1	NC_018083	Uroviricota: 1.00	Uroviricota
JQ729992.1	NC_018084	Uroviricota: 1.00	Uroviricota
JQ740787.1	NC_017688	Uroviricota: 0.72	Uroviricota
JQ740788.1	NC_017695	Uroviricota: 0.76	Uroviricota
JQ740789.1	NC_017702	Uroviricota: 0.77	Uroviricota
JQ740804.1	NC_017698	Uroviricota: 0.76	Uroviricota
JQ740813.1	NC_017696	Uroviricota: 0.77	Uroviricota
JQ797329.1	NC_020871	Uroviricota: 1.00	Uroviricota
JQ809650.1	NC_018280	Uroviricota: 1.00	Uroviricota
JQ809663.1	NC_023588	Uroviricota: 1.00	Uroviricota
JQ809702.1	NC_023698	Uroviricota: 1.00	Uroviricota
JQ823122.1	NC_018271	Uroviricota: 1.00	Uroviricota
JQ823123.1	NC_018272	Uroviricota: 1.00	Uroviricota
JQ837901.1	NC_019542	Uroviricota: 1.00	Uroviricota
JQ896627.1	NC_054800	Uroviricota: 1.00	Uroviricota
JQ957932.1	NC_021323	Uroviricota: 0.66	Uroviricota
JQ973847.1	NC_021332	Uroviricota: 0.55	Uroviricota
JX013863.1	NC_021326	Uroviricota: 0.53	Uroviricota
JX015524.1	NC_042337	Uroviricota: 1.00	Uroviricota
JX042579.1	NC_042338	Uroviricota: 1.00	Uroviricota
JX045649.1	NC_019920	Lenarviricota: 1.00	Lenarviricota
JX045650.1	NC_019922	Lenarviricota: 1.00	Lenarviricota
JX094431.1	NC_020873	Uroviricota: 1.00	Uroviricota
JX094501.1	NC_021863	Uroviricota: 0.59	Uroviricota
JX100809.1	NC_019411	Uroviricota: 1.00	Uroviricota
JX100810.1	NC_019406	Uroviricota: 1.00	Uroviricota
JX100813.1	NC_019405	Uroviricota: 1.00	Uroviricota
JX100814.1	NC_019408	Uroviricota: 1.00	Uroviricota
JX104231.1	NC_019917	Uroviricota: 1.00	Uroviricota
JX120799.2	NC_021539	Uroviricota: 0.51	Uroviricota
JX121091.1	NC_025433	Uroviricota: 0.95	Uroviricota
JX123262.1	NC_019538	Uroviricota: 1.00	Uroviricota
JX126918.2	NC_021781	Uroviricota: 1.00	Uroviricota
JX126919.1	NC_021785	Uroviricota: 1.00	Uroviricota
JX126920.2	NC_021787	Uroviricota: 1.00	Uroviricota
JX131330.1	NC_018282	Uroviricota: 1.00	Uroviricota
JX145341.1	NC_019421	Uroviricota: 0.71	Uroviricota
JX145342.1	NC_019422	Uroviricota: 0.88	Uroviricota
JX173487.1	NC_021062	Uroviricota: 1.00	Uroviricota
JX174275.1	NC_055041	Uroviricota: 0.62	Uroviricota
JX181824.1	NC_027351	Uroviricota: 1.00	Uroviricota
JX181825.1	NC_027344	Uroviricota: 0.99	Uroviricota
JX181829.1	NC_019910	Uroviricota: 0.75	Uroviricota
JX182369.1	NC_018836	Uroviricota: 1.00	Uroviricota
JX182370.1	NC_019414	Uroviricota: 1.00	Uroviricota
JX182372.1	NC_018853	Uroviricota: 0.94	Uroviricota
JX193904.1	NC_025465	Uroviricota: 0.91	Uroviricota
JX194238.1	NC_041907	Uroviricota: 0.89	Uroviricota
JX194239.1	NC_019511	Uroviricota: 0.97	Uroviricota
JX195166.1	NC_018837	Uroviricota: 1.00	Uroviricota
JX233784.1	NC_042060	Uroviricota: 0.54	Uroviricota
JX238501.3	NC_020081	Uroviricota: 1.00	Uroviricota
JX262215.1	NC_018834	Uroviricota: 0.98	Uroviricota
JX262216.1	NC_018839	Uroviricota: 0.97	Uroviricota
JX262217.1	NC_018841	Uroviricota: 0.97	Uroviricota
JX262218.1	NC_018845	Uroviricota: 0.97	Uroviricota
JX262219.1	NC_018849	Uroviricota: 0.97	Uroviricota
JX262220.1	NC_018852	Uroviricota: 0.97	Uroviricota
JX262221.1	NC_018838	Uroviricota: 0.97	Uroviricota
JX262222.1	NC_018840	Uroviricota: 0.97	Uroviricota
JX262223.1	NC_018842	Uroviricota: 0.97	Uroviricota
JX262224.1	NC_018847	Uroviricota: 0.99	Uroviricota
JX262225.1	NC_018851	Uroviricota: 0.99	Uroviricota
JX262376.1	NC_041849	Uroviricota: 1.00	Uroviricota
JX274646.1	NC_054977	Uroviricota: 0.60	Uroviricota
JX290549.1	NC_041854	Uroviricota: 1.00	Uroviricota
JX296113.1	NC_018832	Uroviricota: 0.99	Uroviricota
JX306041.1	NC_029000	Uroviricota: 1.00	Uroviricota
JX307702.1	NC_042339	Uroviricota: 1.00	Uroviricota
JX307704.1	NC_042340	Uroviricota: 1.00	Uroviricota
JX307705.1	NC_041853	Uroviricota: 0.97	Uroviricota
JX316028.1	NC_019929	Uroviricota: 1.00	Uroviricota
JX411619.1	NC_042341	Uroviricota: 1.00	Uroviricota
JX411620.1	NC_041855	Uroviricota: 0.97	Uroviricota
JX415535.1	NC_018854	Uroviricota: 0.98	Uroviricota
JX415536.1	NC_018859	Uroviricota: 0.99	Uroviricota
JX421753.1	NC_047867	Uroviricota: 0.64	Uroviricota
JX442241.1	NC_018831	Uroviricota: 1.00	Uroviricota
JX483873.1	NC_047738	Uroviricota: 1.00	Uroviricota
JX483874.1	NC_047868	Uroviricota: 1.00	Uroviricota
JX483876.1	NC_041908	Uroviricota: 1.00	Uroviricota
JX483879.1	NC_047869	Uroviricota: 1.00	Uroviricota
JX483880.1	NC_047870	Uroviricota: 1.00	Uroviricota
JX486087.1	NC_019916	Uroviricota: 1.00	Uroviricota
JX486088.1	NC_047739	Uroviricota: 1.00	Uroviricota
JX495041.1	NC_027986	Uroviricota: 0.80	Uroviricota
JX495043.1	NC_042135	Uroviricota: 0.86	Uroviricota
JX501340.1	NC_022091	Uroviricota: 1.00	Uroviricota
JX556417.1	NC_019722	Uroviricota: 0.76	Uroviricota
JX556418.1	NC_019713	Uroviricota: 1.00	Uroviricota
JX561091.1	NC_020079	Uroviricota: 0.99	Uroviricota
JX564242.1	NC_049809	Uroviricota: 0.98	Uroviricota
JX567312.1	NC_021861	Uroviricota: 0.89	Uroviricota
JX569801.1	NC_018861	Uroviricota: 1.00	Uroviricota
JX570702.1	NC_022342	Uroviricota: 0.97	Uroviricota
JX570705.1	NC_022338	Uroviricota: 0.98	Uroviricota
JX570706.1	NC_022339	Uroviricota: 0.97	Uroviricota
JX570710.1	NC_022337	Uroviricota: 0.98	Uroviricota
JX570712.1	NC_022340	Uroviricota: 0.95	Uroviricota
JX570713.1	NC_022341	Uroviricota: 0.97	Uroviricota
JX570714.1	NC_022334	Uroviricota: 0.97	Uroviricota
JX625144.1	NC_019707	Lenarviricota: 1.00	Lenarviricota
JX658790.1	NC_021316	Uroviricota: 0.99	Uroviricota
JX846612.1	NC_022090	Uroviricota: 0.96	Uroviricota
JX846613.1	NC_020877	Uroviricota: 0.95	Uroviricota
JX863101.2	NC_018850	Uroviricota: 0.95	Uroviricota
JX865427.2	NC_019419	Uroviricota: 0.97	Uroviricota
JX866719.1	NC_020204	Uroviricota: 1.00	Uroviricota
JX867715.1	NC_018835	Uroviricota: 0.99	Uroviricota
JX872508.1	NC_019416	Uroviricota: 0.76	Uroviricota
JX878496.1	NC_020083	Uroviricota: 0.99	Uroviricota
JX880034.1	NC_019423	Uroviricota: 0.98	Uroviricota
JX887877.1	NC_019912	Uroviricota: 0.88	Uroviricota
JX889246.1	NC_041856	Uroviricota: 1.00	Uroviricota
JX901189.1	NC_021063	Uroviricota: 1.00	Uroviricota
JX912252.1	NC_019725	Uroviricota: 0.87	Uroviricota
JX976549.1	NC_041857	Uroviricota: 0.98	Uroviricota
JX997978.1	NC_022746	Uroviricota: 1.00	Uroviricota
KC013021.1	NC_020880	Uroviricota: 1.00	Uroviricota
KC013022.1	NC_024390	Uroviricota: 1.00	Uroviricota
KC013023.1	NC_020870	Uroviricota: 1.00	Uroviricota
KC013025.1	NC_024385	Uroviricota: 1.00	Uroviricota
KC013026.1	NC_024386	Uroviricota: 1.00	Uroviricota
KC013027.1	NC_024388	Uroviricota: 1.00	Uroviricota
KC107834.1	NC_020078	Uroviricota: 1.00	Uroviricota
KC117376.1	NC_020159	Uroviricota: 1.00	Uroviricota
KC131129.1	NC_023568	Uroviricota: 1.00	Uroviricota
KC131130.1	NC_042136	Uroviricota: 1.00	Uroviricota
KC139513.1	NC_042066	Uroviricota: 0.62	Uroviricota
KC139517.1	NC_021772	Uroviricota: 0.87	Uroviricota
KC139520.1	NC_021782	Uroviricota: 0.88	Uroviricota
KC171646.1	NC_022756	Uroviricota: 0.99	Uroviricota
KC171647.1	NC_022757	Uroviricota: 0.99	Uroviricota
KC172839.1	NC_021533	Uroviricota: 1.00	Uroviricota
KC182542.1	NC_021853	Uroviricota: 0.69	Uroviricota
KC182544.1	NC_049346	Uroviricota: 0.72	Uroviricota
KC182545.1	NC_049347	Uroviricota: 0.76	Uroviricota
KC182546.1	NC_021860	Uroviricota: 0.72	Uroviricota
KC182547.1	NC_021854	Uroviricota: 0.75	Uroviricota
KC182549.1	NC_049348	Uroviricota: 0.65	Uroviricota
KC182550.1	NC_049349	Uroviricota: 0.70	Uroviricota
KC182551.1	NC_021852	Uroviricota: 0.65	Uroviricota
KC182552.1	NC_021855	Uroviricota: 0.76	Uroviricota
KC206276.2	NC_041906	Uroviricota: 0.98	Uroviricota
KC252997.1	NC_020998	Dividoviricota: 1.00	Dividoviricota
KC262634.1	NC_042342	Uroviricota: 0.99	Uroviricota
KC292020.1	NC_021321	Uroviricota: 1.00	Uroviricota
KC292022.1	NC_021320	Uroviricota: 1.00	Uroviricota
KC294142.1	NC_042343	Uroviricota: 1.00	Uroviricota
KC310805.1	NC_029031	Uroviricota: 1.00	Uroviricota
KC310806.1	NC_025455	Uroviricota: 1.00	Uroviricota
KC311669.1	NC_021337	Uroviricota: 0.98	Uroviricota
KC330679.1	NC_020479	Uroviricota: 1.00	Uroviricota
KC330680.1	NC_020477	Uroviricota: 1.00	Uroviricota
KC330682.1	NC_041858	Uroviricota: 1.00	Uroviricota
KC330683.1	NC_020480	Uroviricota: 1.00	Uroviricota
KC330684.1	NC_020478	Uroviricota: 1.00	Uroviricota
KC333879.1	NC_047740	Uroviricota: 1.00	Uroviricota
KC342645.2	NC_021773	Uroviricota: 0.59	Uroviricota
KC357596.1	NC_021562	Hofneiviricota: 0.77	Hofneiviricota
KC430106.1	NC_023501	Uroviricota: 1.00	Uroviricota
KC438283.1	NC_049350	Uroviricota: 1.00	Uroviricota
KC462197.1	NC_021343	Uroviricota: 1.00	Uroviricota
KC465900.1	NC_020482	Uroviricota: 1.00	Uroviricota
KC465901.1	NC_020483	Uroviricota: 1.00	Uroviricota
KC522412.1	NC_049351	Uroviricota: 0.76	Uroviricota
KC576783.1	NC_021061	Uroviricota: 1.00	Uroviricota
KC579452.1	NC_042038	Uroviricota: 1.00	Uroviricota
KC595279.1	NC_023500	Uroviricota: 0.51	Uroviricota
KC595512.2	NC_028982	Uroviricota: 1.00	Uroviricota
KC595513.2	NC_028983	Uroviricota: 1.00	Uroviricota
KC595514.1	NC_041976	Uroviricota: 1.00	Uroviricota
KC595517.1	NC_029029	Uroviricota: 0.98	Uroviricota
KC595518.2	NC_022980	Uroviricota: 0.98	Uroviricota
KC661275.1	NC_021308	Uroviricota: 1.00	Uroviricota
KC661278.1	NC_021301	Uroviricota: 0.97	Uroviricota
KC685370.1	NC_021336	Uroviricota: 1.00	Uroviricota
KC691256.1	NC_021302	Uroviricota: 1.00	Uroviricota
KC691257.1	NC_021349	Uroviricota: 1.00	Uroviricota
KC699836.1	NC_042133	Uroviricota: 0.97	Uroviricota
KC700556.1	NC_021298	Uroviricota: 1.00	Uroviricota
KC700557.1	NC_021304	Uroviricota: 1.00	Uroviricota
KC700558.1	NC_021339	Uroviricota: 1.00	Uroviricota
KC710998.1	NC_021331	Uroviricota: 0.68	Uroviricota
KC751414.1	NC_021300	Uroviricota: 1.00	Uroviricota
KC758116.1	NC_041934	Uroviricota: 1.00	Uroviricota
KC801932.2	NC_021344	Uroviricota: 0.92	Uroviricota
KC821607.1	NC_021799	Uroviricota: 1.00	Uroviricota
KC821608.1	NC_021789	Uroviricota: 1.00	Uroviricota
KC821609.1	NC_021798	Uroviricota: 1.00	Uroviricota
KC821613.1	NC_021791	Uroviricota: 1.00	Uroviricota
KC821614.1	NC_021796	Uroviricota: 1.00	Uroviricota
KC821617.1	NC_021795	Uroviricota: 1.00	Uroviricota
KC821618.1	NC_021802	Uroviricota: 1.00	Uroviricota
KC821619.1	NC_021790	Uroviricota: 1.00	Uroviricota
KC821620.1	NC_021794	Uroviricota: 1.00	Uroviricota
KC821622.1	NC_021792	Uroviricota: 1.00	Uroviricota
KC821624.1	NC_021806	Uroviricota: 1.00	Uroviricota
KC821632.1	NC_021788	Uroviricota: 1.00	Uroviricota
KC821633.1	NC_021803	Uroviricota: 1.00	Uroviricota
KC832325.1	NC_021317	Uroviricota: 0.52	Uroviricota
KC853746.1	NC_022916	Uroviricota: 1.00	Uroviricota
KC862297.1	NC_015294	Uroviricota: 0.92	Uroviricota
KC862298.1	NC_022967	Uroviricota: 0.92	Uroviricota
KC862299.1	NC_022970	Uroviricota: 1.00	Uroviricota
KC862300.1	NC_022986	Uroviricota: 0.92	Uroviricota
KC954774.1	NC_024354	Uroviricota: 0.76	Uroviricota
KC959568.1	NC_021867	Uroviricota: 0.96	Uroviricota
KC960671.1	NC_047864	Uroviricota: 0.64	Uroviricota
KF010834.1	NC_021865	Uroviricota: 0.81	Uroviricota
KF017001.1	NC_022086	Uroviricota: 1.00	Uroviricota
KF017002.1	NC_022057	Uroviricota: 1.00	Uroviricota
KF021268.1	NC_041928	Uroviricota: 0.98	Uroviricota
KF024722.1	NC_043767	Uroviricota: 1.00	Uroviricota
KF024723.1	NC_022056	Uroviricota: 0.96	Uroviricota
KF024725.1	NC_022052	Uroviricota: 1.00	Uroviricota
KF024727.1	NC_022064	Uroviricota: 1.00	Uroviricota
KF024728.2	NC_022054	Uroviricota: 1.00	Uroviricota
KF056323.1	NC_023592	Saleviricota: 1.00	Saleviricota
KF147891.1	NC_022096	Uroviricota: 1.00	Uroviricota
KF147927.1	NC_023559	Uroviricota: 0.85	Uroviricota
KF148055.1	NC_021777	Uroviricota: 0.60	Uroviricota
KF156338.1	NC_023587	Uroviricota: 1.00	Uroviricota
KF156340.1	NC_023584	Uroviricota: 1.00	Uroviricota
KF183314.1	NC_023571	Uroviricota: 0.96	Uroviricota
KF188410.1	NC_022762	Uroviricota: 1.00	Uroviricota
KF188458.1	NC_022094	Preplasmiviricota: 1.00	Preplasmiviricota
KF192053.1	NC_041959	Uroviricota: 1.00	Uroviricota
KF192075.1	NC_024786	Uroviricota: 0.98	Uroviricota
KF208639.2	NC_022088	Uroviricota: 1.00	Uroviricota
KF279411.1	NC_022328	Uroviricota: 1.00	Uroviricota
KF279412.2	NC_022331	Uroviricota: 1.00	Uroviricota
KF296718.1	NC_023599	Uroviricota: 0.93	Uroviricota
KF302037.1	NC_048630	Uroviricota: 1.00	Uroviricota
KF319020.1	NC_027342	Uroviricota: 1.00	Uroviricota
KF322026.1	NC_025822	Uroviricota: 1.00	Uroviricota
KF356198.1	NC_024358	Uroviricota: 1.00	Uroviricota
KF356199.1	NC_029002	Uroviricota: 0.99	Uroviricota
KF381361.1	NC_027204	Uroviricota: 1.00	Uroviricota
KF416342.1	NC_022053	Uroviricota: 1.00	Uroviricota
KF493879.1	NC_022983	Uroviricota: 1.00	Uroviricota
KF493881.1	NC_023554	Uroviricota: 1.00	Uroviricota
KF493882.1	NC_022984	Uroviricota: 1.00	Uroviricota
KF534715.1	NC_023865	Uroviricota: 1.00	Uroviricota
KF550303.1	NC_022968	Uroviricota: 1.00	Uroviricota
KF554508.2	NC_025423	Uroviricota: 1.00	Uroviricota
KF560332.1	NC_022965	Uroviricota: 1.00	Uroviricota
KF560334.1	NC_022985	Uroviricota: 1.00	Uroviricota
KF562340.1	NC_024790	Uroviricota: 0.98	Uroviricota
KF591601.1	NC_047742	Uroviricota: 0.98	Uroviricota
KF598856.1	NC_022758	Uroviricota: 0.63	Uroviricota
KF598865.1	NC_022751	Uroviricota: 1.00	Uroviricota
KF620435.1	NC_023589	Uroviricota: 0.98	Uroviricota
KF623294.1	NC_023610	Uroviricota: 1.00	Uroviricota
KF626665.1	NC_042344	Uroviricota: 1.00	Uroviricota
KF626667.1	NC_022987	Uroviricota: 1.00	Uroviricota
KF626668.1	NC_042345	Uroviricota: 1.00	Uroviricota
KF669647.1	NC_022769	Uroviricota: 1.00	Uroviricota
KF669648.1	NC_022773	Uroviricota: 1.00	Uroviricota
KF669649.1	NC_022761	Uroviricota: 1.00	Uroviricota
KF669650.1	NC_023549	Uroviricota: 0.95	Uroviricota
KF669651.1	NC_022766	Uroviricota: 1.00	Uroviricota
KF669652.1	NC_022771	Uroviricota: 1.00	Uroviricota
KF669655.1	NC_022764	Uroviricota: 1.00	Uroviricota
KF669656.1	NC_023570	Uroviricota: 1.00	Uroviricota
KF669658.1	NC_023581	Uroviricota: 1.00	Uroviricota
KF669659.1	NC_022765	Uroviricota: 1.00	Uroviricota
KF669660.1	NC_022770	Uroviricota: 1.00	Uroviricota
KF669661.1	NC_022774	Uroviricota: 1.00	Uroviricota
KF669662.1	NC_022763	Uroviricota: 1.00	Uroviricota
KF669663.1	NC_022767	Uroviricota: 1.00	Uroviricota
KF700371.1	NC_022744	Uroviricota: 1.00	Uroviricota
KF713485.1	NC_023563	Uroviricota: 1.00	Uroviricota
KF713486.1	NC_023498	Uroviricota: 1.00	Uroviricota
KF728385.2	NC_023595	Uroviricota: 0.91	Uroviricota
KF733017.1	NC_023551	Uroviricota: 0.90	Uroviricota
KF765493.2	NC_023567	Uroviricota: 1.00	Uroviricota
KF771237.1	NC_024793	Uroviricota: 1.00	Uroviricota
KF771238.1	NC_024784	Uroviricota: 1.00	Uroviricota
KF771239.1	NC_024789	Uroviricota: 1.00	Uroviricota
KF772233.1	NC_042029	Uroviricota: 0.52	Uroviricota
KF787095.1	NC_023556	Uroviricota: 1.00	Uroviricota
KF800937.1	NC_047737	Uroviricota: 1.00	Uroviricota
KF806588.1	NC_023579	Uroviricota: 1.00	Uroviricota
KF806589.1	NC_023557	Uroviricota: 1.00	Uroviricota
KF811200.1	NC_023590	Uroviricota: 1.00	Uroviricota
KF835987.1	NC_028940	Uroviricota: 1.00	Uroviricota
KF841475.1	NC_023562	Uroviricota: 1.00	Uroviricota
KF841477.1	NC_023552	Uroviricota: 1.00	Uroviricota
KF856712.1	NC_022971	Uroviricota: 1.00	Uroviricota
KF861510.1	NC_023564	Uroviricota: 1.00	Uroviricota
KF926093.1	NC_023574	Uroviricota: 1.00	Uroviricota
KF929199.1	NC_023582	Uroviricota: 1.00	Uroviricota
KF971864.1	NC_028660	Uroviricota: 0.60	Uroviricota
KF977490.1	NC_023566	Uroviricota: 1.00	Uroviricota
KF981730.1	NC_023593	Uroviricota: 0.99	Uroviricota
KF986246.1	NC_023572	Uroviricota: 1.00	Uroviricota
KJ000058.2	NC_026607	Uroviricota: 1.00	Uroviricota
KJ002054.2	NC_023594	Uroviricota: 1.00	Uroviricota
KJ003983.1	NC_049978	Uroviricota: 1.00	Uroviricota
KJ010547.1	NC_029121	Uroviricota: 1.00	Uroviricota
KJ010548.1	NC_047744	Uroviricota: 1.00	Uroviricota
KJ019028.1	NC_062734	Uroviricota: 1.00	Uroviricota
KJ019040.1	NC_047718	Uroviricota: 1.00	Uroviricota
KJ019052.1	NC_047712	Uroviricota: 1.00	Uroviricota
KJ019054.1	NC_062736	Uroviricota: 1.00	Uroviricota
KJ019058.1	NC_047713	Uroviricota: 1.00	Uroviricota
KJ019071.1	NC_026924	Uroviricota: 1.00	Uroviricota
KJ019082.1	NC_027132	Uroviricota: 1.00	Uroviricota
KJ019089.1	NC_062735	Uroviricota: 1.00	Uroviricota
KJ019091.1	NC_047714	Uroviricota: 1.00	Uroviricota
KJ019133.1	NC_047719	Uroviricota: 1.00	Uroviricota
KJ024807.2	NC_028748	Uroviricota: 0.56	Uroviricota
KJ025956.1	NC_023580	Uroviricota: 0.97	Uroviricota
KJ025957.1	NC_024121	Uroviricota: 1.00	Uroviricota
KJ028219.1	NC_023602	Uroviricota: 1.00	Uroviricota
KJ081346.1	NC_027355	Uroviricota: 1.00	Uroviricota
KJ094020.1	NC_024375	Uroviricota: 1.00	Uroviricota
KJ094021.1	NC_024392	Uroviricota: 1.00	Uroviricota
KJ094029.1	NC_041862	Uroviricota: 1.00	Uroviricota
KJ094030.1	NC_024383	Uroviricota: 1.00	Uroviricota
KJ094031.2	NC_047745	Uroviricota: 1.00	Uroviricota
KJ094032.2	NC_041861	Uroviricota: 1.00	Uroviricota
KJ094033.1	NC_024359	Uroviricota: 1.00	Uroviricota
KJ101592.1	NC_023561	Uroviricota: 1.00	Uroviricota
KJ127304.1	NC_042134	Uroviricota: 0.91	Uroviricota
KJ135004.2	NC_024142	Uroviricota: 0.98	Uroviricota
KJ173786.1	NC_023859	Uroviricota: 1.00	Uroviricota
KJ174157.1	NC_025438	Uroviricota: 1.00	Uroviricota
KJ183191.1	NC_024329	Uroviricota: 1.00	Uroviricota
KJ192196.1	NC_023607	Uroviricota: 1.00	Uroviricota
KJ194582.1	NC_024209	Uroviricota: 1.00	Uroviricota
KJ210330.1	NC_023550	Uroviricota: 0.98	Uroviricota
KJ409772.2	NC_023601	Uroviricota: 1.00	Uroviricota
KJ410133.1	NC_023604	Uroviricota: 1.00	Uroviricota
KJ419279.1	NC_024146	Uroviricota: 0.75	Uroviricota
KJ433976.1	NC_023600	Uroviricota: 1.00	Uroviricota
KJ451625.1	NC_024137	Uroviricota: 1.00	Uroviricota
KJ452291.1	NC_028917	Uroviricota: 0.61	Uroviricota
KJ473423.1	NC_025457	Uroviricota: 1.00	Uroviricota
KJ489010.1	NC_024215	Uroviricota: 1.00	Uroviricota
KJ489011.1	NC_024203	Uroviricota: 1.00	Uroviricota
KJ489012.1	NC_024208	Uroviricota: 1.00	Uroviricota
KJ489013.1	NC_024214	Uroviricota: 1.00	Uroviricota
KJ489397.1	NC_024216	Uroviricota: 1.00	Uroviricota
KJ489398.1	NC_024207	Uroviricota: 1.00	Uroviricota
KJ489399.1	NC_024213	Uroviricota: 1.00	Uroviricota
KJ489400.1	NC_024205	Uroviricota: 1.00	Uroviricota
KJ489401.1	NC_024211	Uroviricota: 1.00	Uroviricota
KJ489402.1	NC_024788	Uroviricota: 1.00	Uroviricota
KJ502657.1	NC_047746	Uroviricota: 1.00	Uroviricota
KJ507099.1	NC_024362	Uroviricota: 1.00	Uroviricota
KJ510412.1	NC_024147	Uroviricota: 1.00	Uroviricota
KJ510413.1	NC_024135	Uroviricota: 1.00	Uroviricota
KJ510415.1	NC_024148	Uroviricota: 1.00	Uroviricota
KJ528544.1	NC_024149	Uroviricota: 0.98	Uroviricota
KJ535721.1	NC_024364	Uroviricota: 1.00	Uroviricota
KJ535722.1	NC_024360	Uroviricota: 1.00	Uroviricota
KJ538721.1	NC_024138	Uroviricota: 1.00	Uroviricota
KJ564036.1	NC_025415	Uroviricota: 1.00	Uroviricota
KJ564037.1	NC_025420	Uroviricota: 1.00	Uroviricota
KJ564038.1	NC_025421	Uroviricota: 1.00	Uroviricota
KJ567041.1	NC_051724	Uroviricota: 1.00	Uroviricota
KJ567043.1	NC_026590	Uroviricota: 1.00	Uroviricota
KJ578758.1	NC_027336	Uroviricota: 0.97	Uroviricota
KJ578759.1	NC_027357	Uroviricota: 0.97	Uroviricota
KJ578761.1	NC_027391	Uroviricota: 0.98	Uroviricota
KJ578765.1	NC_027380	Uroviricota: 0.97	Uroviricota
KJ578767.1	NC_027333	Uroviricota: 0.99	Uroviricota
KJ578770.1	NC_041955	Uroviricota: 0.97	Uroviricota
KJ578773.1	NC_027385	Uroviricota: 0.97	Uroviricota
KJ578774.1	NC_027401	Uroviricota: 0.97	Uroviricota
KJ578776.1	NC_027362	Uroviricota: 0.99	Uroviricota
KJ578778.1	NC_027403	Uroviricota: 0.99	Uroviricota
KJ578779.1	NC_041956	Uroviricota: 0.95	Uroviricota
KJ578780.1	NC_027367	Uroviricota: 0.97	Uroviricota
KJ578781.1	NC_027389	Uroviricota: 0.95	Uroviricota
KJ578783.1	NC_027347	Uroviricota: 0.97	Uroviricota
KJ578784.1	NC_041957	Uroviricota: 0.97	Uroviricota
KJ578785.1	NC_027386	Uroviricota: 0.97	Uroviricota
KJ578786.1	NC_027405	Uroviricota: 0.99	Uroviricota
KJ578787.1	NC_027346	Uroviricota: 0.97	Uroviricota
KJ578788.1	NC_027370	Uroviricota: 0.97	Uroviricota
KJ578789.1	NC_027392	Uroviricota: 0.99	Uroviricota
KJ578790.1	NC_027295	Uroviricota: 0.95	Uroviricota
KJ578791.1	NC_027354	Uroviricota: 0.97	Uroviricota
KJ578792.1	NC_027376	Uroviricota: 0.97	Uroviricota
KJ586794.1	NC_042048	Uroviricota: 1.00	Uroviricota
KJ586795.1	NC_047872	Uroviricota: 1.00	Uroviricota
KJ591604.1	NC_024787	Uroviricota: 1.00	Uroviricota
KJ591605.1	NC_047871	Uroviricota: 1.00	Uroviricota
KJ595576.1	NC_024363	Uroviricota: 1.00	Uroviricota
KJ621082.2	NC_024367	Uroviricota: 1.00	Uroviricota
KJ668713.1	NC_024210	Uroviricota: 1.00	Uroviricota
KJ676859.1	NC_027352	Uroviricota: 1.00	Uroviricota
KJ716334.1	NC_029010	Uroviricota: 0.90	Uroviricota
KJ716335.1	NC_025452	Uroviricota: 0.80	Uroviricota
KJ722067.1	NC_027371	Uroviricota: 0.97	Uroviricota
KJ748011.1	NC_024379	Uroviricota: 0.99	Uroviricota
KJ749827.1	NC_027330	Uroviricota: 1.00	Uroviricota
KJ801817.2	NC_027335	Uroviricota: 1.00	Uroviricota
KJ802832.1	NC_025443	Uroviricota: 0.54	Uroviricota
KJ804259.1	NC_024355	Uroviricota: 1.00	Uroviricota
KJ817802.1	NC_024785	Uroviricota: 0.98	Uroviricota
KJ858521.1	NC_025459	Uroviricota: 1.00	Uroviricota
KJ920400.1	NC_025424	Uroviricota: 0.57	Uroviricota
KK213166.1		Uroviricota: 0.76	Uroviricota
KM044272.1	NC_027395	Uroviricota: 0.99	Uroviricota
KM051843.1	NC_024792	Uroviricota: 1.00	Uroviricota
KM066034.1	NC_026596	Uroviricota: 0.96	Uroviricota
KM067278.1	NC_027375	Uroviricota: 1.00	Uroviricota
KM083128.1	NC_026597	Uroviricota: 1.00	Uroviricota
KM091442.1	NC_049352	Uroviricota: 0.74	Uroviricota
KM091444.1	NC_049353	Uroviricota: 0.74	Uroviricota
KM101118.1	NC_028912	Uroviricota: 1.00	Uroviricota
KM101122.1	NC_026595	Uroviricota: 0.97	Uroviricota
KM101124.1	NC_026588	Uroviricota: 1.00	Uroviricota
KM190144.1	NC_025830	Uroviricota: 0.90	Uroviricota
KM197169.1	NC_028794	Uroviricota: 1.00	Uroviricota
KM199771.1	NC_025431	Uroviricota: 1.00	Uroviricota
KM233151.1	NC_024783	Uroviricota: 0.97	Uroviricota
KM236237.1	NC_025414	Uroviricota: 0.91	Uroviricota
KM236239.1	NC_027293	Uroviricota: 0.58	Uroviricota
KM236240.1	NC_027331	Uroviricota: 1.00	Uroviricota
KM236241.1	NC_027350	Uroviricota: 0.61	Uroviricota
KM236242.1	NC_027381	Uroviricota: 0.96	Uroviricota
KM236243.1	NC_027378	Uroviricota: 0.90	Uroviricota
KM236245.1	NC_027366	Uroviricota: 1.00	Uroviricota
KM236246.1	NC_027374	Uroviricota: 1.00	Uroviricota
KM236247.1	NC_027372	Uroviricota: 1.00	Uroviricota
KM236248.1	NC_027394	Uroviricota: 1.00	Uroviricota
KM247287.1	NC_025445	Uroviricota: 1.00	Uroviricota
KM253764.1	NC_025451	Uroviricota: 0.94	Uroviricota
KM262192.1	NC_027358	Uroviricota: 1.00	Uroviricota
KM272358.1	NC_026017	Uroviricota: 0.63	Uroviricota
KM279937.1	NC_026585	Uroviricota: 0.97	Uroviricota
KM347889.1	NC_026593	Uroviricota: 0.97	Uroviricota
KM359505.1	NC_028955	Uroviricota: 0.99	Uroviricota
KM360178.1	NC_025430	Uroviricota: 0.94	Uroviricota
KM363596.1	NC_028832	Uroviricota: 1.00	Uroviricota
KM366096.1	NC_031258	Uroviricota: 1.00	Uroviricota
KM366097.1	NC_031271	Uroviricota: 0.61	Uroviricota
KM366100.1	NC_031046	Uroviricota: 0.98	Uroviricota
KM370384.1	NC_025450	Uroviricota: 0.99	Uroviricota
KM373208.1	NC_025440	Uroviricota: 1.00	Uroviricota
KM434186.1	NC_028882	Uroviricota: 1.00	Uroviricota
KM514685.1	NC_026609	Uroviricota: 1.00	Uroviricota
KM576124.1	NC_047748	Uroviricota: 1.00	Uroviricota
KM652553.1	NC_028842	Uroviricota: 0.99	Uroviricota
KM652554.1	NC_029098	Uroviricota: 1.00	Uroviricota
KM677185.1	NC_027341	Uroviricota: 1.00	Uroviricota
KM677210.1	NC_028877	Uroviricota: 1.00	Uroviricota
KM677211.1	NC_028978	Uroviricota: 1.00	Uroviricota
KM819694.1	NC_027363	Uroviricota: 1.00	Uroviricota
KM819695.1	NC_027379	Uroviricota: 1.00	Uroviricota
KM819696.1	NC_027390	Uroviricota: 1.00	Uroviricota
KM873719.2	NC_027125	Uroviricota: 1.00	Uroviricota
KM879221.2	NC_027348	Uroviricota: 1.00	Uroviricota
KM879463.1	NC_026606	Uroviricota: 1.00	Uroviricota
KM896878.1	NC_027383	Uroviricota: 0.97	Uroviricota
KM923971.1	NC_028947	Uroviricota: 1.00	Uroviricota
KP007359.1	NC_028881	Uroviricota: 0.95	Uroviricota
KP007360.1	NC_028894	Uroviricota: 0.97	Uroviricota
KP007361.1	NC_028925	Uroviricota: 0.97	Uroviricota
KP007362.1	NC_028957	Uroviricota: 0.99	Uroviricota
KP025626.1	NC_027292	Uroviricota: 1.00	Uroviricota
KP027199.1	NC_026603	Uroviricota: 1.00	Uroviricota
KP027200.1	NC_026605	Uroviricota: 1.00	Uroviricota
KP027201.1	NC_026589	Uroviricota: 1.00	Uroviricota
KP027447.1	NC_028962	Uroviricota: 0.99	Uroviricota
KP037007.1	NC_027340	Uroviricota: 1.00	Uroviricota
KP054477.1	NC_029058	Uroviricota: 1.00	Uroviricota
KP063118.1	NC_028812	Uroviricota: 0.83	Uroviricota
KP063541.1	NC_026014	Uroviricota: 0.59	Uroviricota
KP064094.1	NC_028776	Uroviricota: 0.89	Uroviricota
KP085586.1	NC_026010	Uroviricota: 0.88	Uroviricota
KP090453.1	NC_028822	Uroviricota: 1.00	Uroviricota
KP090454.1	NC_028863	Uroviricota: 0.99	Uroviricota
KP137436.1	NC_047750	Uroviricota: 0.65	Uroviricota
KP202158.1	NC_028820	Uroviricota: 1.00	Uroviricota
KP202969.1	NC_028768	Uroviricota: 1.00	Uroviricota
KP202970.1	NC_028834	Uroviricota: 1.00	Uroviricota
KP202972.1	NC_028758	Uroviricota: 0.72	Uroviricota
KP211958.1	NC_028663	Uroviricota: 1.00	Uroviricota
KP233880.1	NC_028933	Uroviricota: 1.00	Uroviricota
KP273225.1	NC_028914	Uroviricota: 1.00	Uroviricota
KP280062.1	NC_028799	Uroviricota: 1.00	Uroviricota
KP280063.1	NC_028895	Uroviricota: 1.00	Uroviricota
KP296791.1	NC_028788	Uroviricota: 0.70	Uroviricota
KP296792.1	NC_028841	Uroviricota: 0.86	Uroviricota
KP296793.1	NC_029084	Uroviricota: 0.74	Uroviricota
KP296795.1	NC_041909	Uroviricota: 0.72	Uroviricota
KP296796.1	NC_028854	Uroviricota: 0.71	Uroviricota
KP308307.1	NC_028903	Uroviricota: 0.99	Uroviricota
KP313531.1	NC_028880	Uroviricota: 0.92	Uroviricota
KP339049.1	NC_029009	Uroviricota: 1.00	Uroviricota
KP343639.1	NC_047751	Uroviricota: 1.00	Uroviricota
KP411017.1	NC_028926	Uroviricota: 1.00	Uroviricota
KP658157.1	NC_028786	Uroviricota: 0.99	Uroviricota
KP671755.1	NC_028829	Uroviricota: 1.00	Uroviricota
KP696447.1	NC_028856	Uroviricota: 1.00	Uroviricota
KP696448.1	NC_028777	Uroviricota: 1.00	Uroviricota
KP708985.1	NC_028816	Uroviricota: 1.00	Uroviricota
KP708986.1	NC_028870	Uroviricota: 1.00	Uroviricota
KP719132.1	NC_029028	Uroviricota: 0.79	Uroviricota
KP719133.1	NC_028997	Uroviricota: 0.79	Uroviricota
KP719134.1	NC_029021	Uroviricota: 0.76	Uroviricota
KP774835.2	NC_027988	Uroviricota: 1.00	Uroviricota
KP790008.1	NC_029074	Uroviricota: 1.00	Uroviricota
KP790011.1	NC_030932	Uroviricota: 1.00	Uroviricota
KP791805.1	NC_029102	Uroviricota: 0.93	Uroviricota
KP791806.1	NC_028795	Uroviricota: 0.92	Uroviricota
KP793102.1	NC_049354	Uroviricota: 0.72	Uroviricota
KP793104.1	NC_049355	Uroviricota: 0.69	Uroviricota
KP793105.1	NC_049356	Uroviricota: 0.74	Uroviricota
KP793108.1	NC_049357	Uroviricota: 0.69	Uroviricota
KP793118.1	NC_049358	Uroviricota: 0.75	Uroviricota
KP793120.1	NC_049359	Uroviricota: 0.73	Uroviricota
KP793121.1	NC_049360	Uroviricota: 0.75	Uroviricota
KP793122.1	NC_049361	Uroviricota: 0.74	Uroviricota
KP793123.1	NC_049362	Uroviricota: 0.76	Uroviricota
KP793124.1	NC_049363	Uroviricota: 0.74	Uroviricota
KP793125.1	NC_049364	Uroviricota: 0.72	Uroviricota
KP793129.1	NC_049365	Uroviricota: 0.77	Uroviricota
KP793130.1	NC_049366	Uroviricota: 0.75	Uroviricota
KP793131.1	NC_049367	Uroviricota: 0.72	Uroviricota
KP793132.1	NC_049368	Uroviricota: 0.74	Uroviricota
KP793133.1	NC_049369	Uroviricota: 0.76	Uroviricota
KP793134.1	NC_049370	Uroviricota: 0.77	Uroviricota
KP876465.1	NC_028974	Uroviricota: 1.00	Uroviricota
KP876466.1	NC_028818	Uroviricota: 1.00	Uroviricota
KP881332.1	NC_030933	Uroviricota: 0.96	Uroviricota
KP890822.1	NC_028916	Uroviricota: 1.00	Uroviricota
KP890823.1	NC_028762	Uroviricota: 1.00	Uroviricota
KP893289.1	NC_028859	Uroviricota: 0.58	Uroviricota
KP893290.1	NC_028915	Uroviricota: 0.65	Uroviricota
KP972568.1		Hofneiviricota: 1.00	Hofneiviricota
KR011062.1	NC_028865	Uroviricota: 1.00	Uroviricota
KR011063.1	NC_028966	Uroviricota: 1.00	Uroviricota
KR049063.1	NC_029026	Uroviricota: 1.00	Uroviricota
KR052143.1	NC_031073	Uroviricota: 0.93	Uroviricota
KR052480.1	NC_041929	Uroviricota: 1.00	Uroviricota
[truncated: 1,807 more rows]

## Sheet: Table S3
Table S3 CAT classification is largely consistent with NCBI taxonomy.
NCBI Taxonomy	CAT Taxonomy	Number of Genomes with Taxonomic Annotation.	Congruence
Duplornaviricota	Pisuviricota	8
Duplornaviricota	Duplornaviricota	37951	0.999789
Dividoviricota	Dividoviricota	6
Hofneiviricota	Hofneiviricota	243	0.964286
Hofneiviricota	Uroviricota	9
Phixviricota	Phixviricota	3421	0.961103
Phixviricota	Cressdnaviricota	1
Phixviricota	Uroviricota	23
Preplasmiviricota	Nucleocytoviricota	2
Preplasmiviricota	Negarnaviricota	5
Preplasmiviricota	Artverviricota	3
Preplasmiviricota	Peploviricota	3
Preplasmiviricota	Uroviricota	7
Preplasmiviricota	Preplasmiviricota	22788	0.99733
Preplasmiviricota	Cossaviricota	41
Uroviricota	Pisuviricota	1
Uroviricota	Nucleocytoviricota	46
Uroviricota	Saleviricota	1
Uroviricota	Phixviricota	1
Uroviricota	Uroviricota	31256	0.998371
Uroviricota	Preplasmiviricota	1
Uroviricota	Duplornaviricota	1

## Sheet: Table S4
Table S4 Host prediction for biofilm-associated prokaryotic viruses with closed genomes.
Sample (NCBI Accession)	Viral Closed Genome	Host Bin	Method	Average Read Coverage of Viral Closed Genomes	Average Read Coverage of Host Bins	Metadata for Viral Genomes				Metadata for Host Genomes
						CheckV Quality	MIUViG Quality	CheckV Completeness (%)	Viral Taxonomy Assigned with CAT	CheckM Completeness (%)	CheckM Contamiantion (%)	Host taxonomy (GTDB Taxonomy)
SRR6854574.1	NODE_22_length_45306_cov_25.573866	SRR6854574.1_bin.4	PHIST prediction	41.1181	6.16539	Medium-quality	Genome-fragment	58.77	Viruses: 1.00; Uroviricota: 1.00	74.86	1.136	d__Bacteria;p__Proteobacteria;c__Alphaproteobacteria;o__Caulobacterales;f__Hyphomonadaceae;g__Henriciella;s__
SRR6854575.1	NODE_24_length_45306_cov_34.936841	SRR6854575.1_bin.3	PHIST prediction	56.4075	7.83995	Medium-quality	Genome-fragment	58.77	Viruses: 1.00; Uroviricota: 1.00	85.83	1.58	d__Bacteria;p__Proteobacteria;c__Alphaproteobacteria;o__Caulobacterales;f__Hyphomonadaceae;g__Henriciella;s__
SRR6854585.1	NODE_46_length_73610_cov_287.679179	SRR6854585.1_bin.6	PHIST prediction	186.778	51.2199	Complete	High-quality	100	Viruses: 0.71; Uroviricota: 0.64	99.81	0.402	d__Bacteria;p__Proteobacteria;c__Gammaproteobacteria;o__Enterobacterales;f__Vibrionaceae;g__Vibrio;s__Vibrio alginolyticus
SRR6854588.1	NODE_40_length_73610_cov_658.194032	SRR6854588.1_bin.7	PHIST prediction	662.467	2.94182	Complete	High-quality	100	Viruses: 0.71; Uroviricota: 0.64	51.48	3.605	d__Bacteria;p__Proteobacteria;c__Gammaproteobacteria;o__Pseudomonadales;f__UBA6940;g__;s__
SRR6854713.1	NODE_30_length_84700_cov_64.302570	SRR6854713.1_bin.17	PHIST prediction	102.945	5.71579	Medium-quality	Genome-fragment	79.92	Viruses: 0.98; Uroviricota: 0.98	55.17	2.124	d__Bacteria;p__Proteobacteria;c__Gammaproteobacteria;o__Pseudomonadales;f__Cellvibrionaceae;g__;s__
SRR6854716.1	NODE_85_length_40395_cov_9.075359	SRR6854716.1_bin.13	PHIST prediction	14.6439	9.92635	Medium-quality	Genome-fragment	58.78	Viruses: 0.83; Uroviricota: 0.83	93.1	0.574	d__Bacteria;p__Proteobacteria;c__Gammaproteobacteria;o__Francisellales;f__Francisellaceae;g__;s__
SRR6854718.1	NODE_72_length_37257_cov_357.597441	SRR6854718.1_bin.5	PHIST prediction	571.541	23.2113	Medium-quality	Genome-fragment	58.64	Viruses: 0.97; Uroviricota: 0.97	91.68	0.813	d__Bacteria;p__Proteobacteria;c__Gammaproteobacteria;o__Chromatiales;f__Sedimenticolaceae;g__;s__
SRR6854724.1	NODE_45_length_37257_cov_223.307000	SRR6854724.1_bin.3	PHIST prediction	357.313	16.8187	Medium-quality	Genome-fragment	58.64	Viruses: 0.97; Uroviricota: 0.97	91.08	0.522	d__Bacteria;p__Proteobacteria;c__Gammaproteobacteria;o__Chromatiales;f__Sedimenticolaceae;g__;s__
SRR6869023.1	NODE_205_length_40662_cov_418.003595	SRR6869023.1_bin.26	PHIST prediction	539.161	16.3379	Medium-quality	Genome-fragment	63.62	Viruses: 1.00; Uroviricota: 1.00	63.46	6.004	d__Bacteria;p__Cyanobacteria;c__Cyanobacteriia;o__Cyanobacteriales;f__Xenococcaceae;g__Pleurocapsa;s__
SRR6869034.1	NODE_178_length_40662_cov_277.883419	SRR6869034.1_bin.17	PHIST prediction	435.334	59.2897	Medium-quality	Genome-fragment	63.62	Viruses: 1.00; Uroviricota: 1.00	81.55	1.753	d__Bacteria;p__Cyanobacteria;c__Cyanobacteriia;o__Cyanobacteriales;f__Xenococcaceae;g__Hyella;s__
SRR6869035.1	NODE_1058_length_34189_cov_31.801986	SRR6869035.1_bin.42	PHIST prediction	50.486	18.2853	Medium-quality	Genome-fragment	74.16	Viruses: 1.00; Uroviricota: 1.00	65.02	3.37	d__Bacteria;p__Patescibacteria;c__Paceibacteria;o__UBA9983_A;f__GCA-2747955;g__;s__
SRR6869035.1	NODE_1157_length_32900_cov_13.324372	SRR6869035.1_bin.48	PHIST prediction	21.3453	6.81126	Low-quality	Genome-fragment	44.95	Viruses: 1.00; Uroviricota: 1.00	71.98	3.63	d__Bacteria;p__Bacteroidota;c__Bacteroidia;o__Chitinophagales;f__Saprospiraceae;g__;s__
SRR6869035.1	NODE_226_length_62976_cov_11.287646	SRR6869035.1_bin.23	PHIST prediction	18.0244	89.4948	Medium-quality	Genome-fragment	70.21	Viruses: 0.91; Uroviricota: 0.91	81.65	1.229	d__Bacteria;p__Bacteroidota;c__Rhodothermia;o__Rhodothermales;f__Rubricoccaceae;g__;s__
SRR6869035.1	NODE_5180_length_14685_cov_6.756528	SRR6869035.1_bin.67	PHIST prediction	10.7399	34.2637	Low-quality	Genome-fragment	12.26	Viruses: 0.67; Uroviricota: 0.67	83.21	0.909	d__Bacteria;p__Proteobacteria;c__Alphaproteobacteria;o__Rhodobacterales;f__Rhodobacteraceae;g__Jannaschia;s__
SRR6869035.1	NODE_5340_length_14390_cov_12.749006	SRR6869035.1_bin.71	PHIST prediction	20.1507	9.53096	Low-quality	Genome-fragment	18.84	Viruses: 1.00; Uroviricota: 1.00	71.35	1.612	d__Bacteria;p__Planctomycetota;c__Phycisphaerae;o__Phycisphaerales;f__Phycisphaeraceae;g__Phycisphaera;s__
SRR6869035.1	NODE_868_length_37285_cov_18.940612	SRR6869035.1_bin.60	PHIST prediction	31.4465	20.482	Medium-quality	Genome-fragment	61.01	Viruses: 0.86; Uroviricota: 0.86	95.17	0.215	d__Bacteria;p__Proteobacteria;c__Gammaproteobacteria;o__Pseudomonadales;f__Cellvibrionaceae;g__;s__
SRR6869035.1	NODE_959_length_35796_cov_7.693433	SRR6869035.1_bin.34	PHIST prediction	12.4768	41.5748	Low-quality	Genome-fragment	45.4	Viruses: 1.00; Uroviricota: 1.00	73.17	0.277	d__Bacteria;p__Planctomycetota;c__Planctomycetes;o__Planctomycetales;f__Planctomycetaceae;g__;s__
SRR6869036.1	NODE_221_length_62976_cov_13.128240	SRR6869036.1_bin.10	PHIST prediction	21.0026	137.886	Medium-quality	Genome-fragment	70.21	Viruses: 0.91; Uroviricota: 0.91	90.15	1.93	d__Bacteria;p__Bacteroidota;c__Rhodothermia;o__Rhodothermales;f__Rubricoccaceae;g__;s__
SRR6869036.1	NODE_2708_length_20519_cov_9.955825	SRR6869036.1_bin.33	PHIST prediction	15.7814	36.3418	Low-quality	Genome-fragment	9.25	Viruses: 1.00; Uroviricota: 1.00	68.73	2.183	d__Bacteria;p__Cyanobacteria;c__Cyanobacteriia;o__Cyanobacteriales;f__Xenococcaceae;g__Hyella;s__
SRR6869039.1	NODE_369_length_43837_cov_10.014869	SRR6869039.1_bin.27	PHIST prediction	15.9523	37.5198	Complete	High-quality	100	Viruses: 1.00; Uroviricota: 1.00	66.46	3.443	d__Bacteria;p__Proteobacteria;c__Alphaproteobacteria;o__Rhodobacterales;f__Rhodobacteraceae;g__Yoonia;s__
SRR6869039.1	NODE_516_length_36901_cov_221.010232	SRR6869039.1_bin.15	PHIST prediction	350.794	51.7343	Medium-quality	Genome-fragment	60.04	Viruses: 1.00; Uroviricota: 1.00	86.91	1.24	d__Bacteria;p__Bacteroidota;c__Bacteroidia;o__Flavobacteriales;f__Flavobacteriaceae;g__Polaribacter;s__
SRR6869039.1	NODE_538_length_36049_cov_55.832805	SRR6869039.1_bin.4	PHIST prediction	88.5847	26.8003	Medium-quality	Genome-fragment	59.12	Viruses: 0.77; Uroviricota: 0.72	96.21	1.195	d__Bacteria;p__Proteobacteria;c__Gammaproteobacteria;o__Enterobacterales;f__Alteromonadaceae;g__Psychrosphaera;s__
SRR6869040.1	NODE_1944_length_17221_cov_11.550682	SRR6869040.1_bin.24	PHIST prediction	18.3533	8.52074	Low-quality	Genome-fragment	8.74	Viruses: 1.00; Uroviricota: 1.00	92.81	1.855	d__Bacteria;p__Cyanobacteria;c__Cyanobacteriia;o__Cyanobacteriales;f__Xenococcaceae;g__Pleurocapsa;s__
SRR6869040.1	NODE_355_length_37628_cov_21.829505	SRR6869040.1_bin.18	PHIST prediction and CRISPR spacer match	34.6925	5.82846	Low-quality	Genome-fragment	41.03	Viruses: 1.00; Uroviricota: 0.74	72.38	3.791	d__Bacteria;p__Proteobacteria;c__Alphaproteobacteria;o__Rickettsiales;f__UBA1997;g__;s__
SRR6869040.1	NODE_382_length_36541_cov_38.106616	SRR6869040.1_bin.3	PHIST prediction	60.1909	9.31433	Low-quality	Genome-fragment	44.25	Viruses: 0.88; Uroviricota: 0.88	84.26	2.488	d__Bacteria;p__Bacteroidota;c__Bacteroidia;o__Flavobacteriales;f__Flavobacteriaceae;g__Tenacibaculum;s__
SRR6869043.1	NODE_301_length_48396_cov_35.181875	SRR6869043.1_bin.9	PHIST prediction	55.9294	137.155	Medium-quality	Genome-fragment	68.62	Viruses: 0.95; Uroviricota: 0.95	52.18	1.01	d__Bacteria;p__Proteobacteria;c__Alphaproteobacteria;o__Rhodobacterales;f__Rhodobacteraceae;g__Loktanella;s__
SRR6869043.1	NODE_406_length_40581_cov_21.325939	SRR6869043.1_bin.16	PHIST prediction	34.5973	6.76548	Medium-quality	Genome-fragment	76.53	Viruses: 1.00; Uroviricota: 0.98	78.24	2.972	d__Bacteria;p__Proteobacteria;c__Alphaproteobacteria;o__Rickettsiales;f__Rickettsiaceae;g__;s__
SRR6869043.1	NODE_481_length_36901_cov_114.184498	SRR6869043.1_bin.17	PHIST prediction	181.008	47.1381	Medium-quality	Genome-fragment	60.04	Viruses: 1.00; Uroviricota: 1.00	87.85	0.335	d__Bacteria;p__Bacteroidota;c__Bacteroidia;o__Flavobacteriales;f__Flavobacteriaceae;g__Polaribacter;s__
SRR6869044.1	NODE_522_length_44743_cov_8.238610	SRR6869044.1_bin.9	PHIST prediction	13.3161	95.5378	Complete	High-quality	100	Viruses: 0.98; Uroviricota: 0.98	85.36	4.166	d__Bacteria;p__Proteobacteria;c__Gammaproteobacteria;o__Thiomicrospirales;f__Thiomicrospiraceae;g__Thiomicrorhabdus;s__
SRR6869044.1	NODE_607_length_40465_cov_7.392353	SRR6869044.1_bin.17	PHIST prediction	11.897	71.6616	Medium-quality	Genome-fragment	75.18	Viruses: 0.92; Uroviricota: 0.92	95.03	1.616	d__Bacteria;p__Proteobacteria;c__Alphaproteobacteria;o__Rhodobacterales;f__Rhodobacteraceae;g__Actibacterium_A;s__Actibacterium_A sp002706605
SRR6869044.1	NODE_662_length_38325_cov_11.526235	SRR6869044.1_bin.12	PHIST prediction	18.4832	32.2112	Medium-quality	Genome-fragment	78.15	Viruses: 0.97; Uroviricota: 0.97	91.27	1.277	d__Bacteria;p__Proteobacteria;c__Alphaproteobacteria;o__Rhodobacterales;f__Rhodobacteraceae;g__Aestuariivita;s__
SRR6869044.1	NODE_662_length_38325_cov_11.526235	SRR6869044.1_bin.14	PHIST prediction	18.4832	24.714	Medium-quality	Genome-fragment	78.15	Viruses: 0.97; Uroviricota: 0.97	98.16	0.363	d__Bacteria;p__Proteobacteria;c__Alphaproteobacteria;o__Rhodobacterales;f__Rhodobacteraceae;g__;s__
SRR6869044.1	NODE_662_length_38325_cov_11.526235	SRR6869044.1_bin.17	PHIST prediction	18.4832	71.6616	Medium-quality	Genome-fragment	78.15	Viruses: 0.97; Uroviricota: 0.97	95.03	1.616	d__Bacteria;p__Proteobacteria;c__Alphaproteobacteria;o__Rhodobacterales;f__Rhodobacteraceae;g__Actibacterium_A;s__Actibacterium_A sp002706605
SRR6869044.1	NODE_662_length_38325_cov_11.526235	SRR6869044.1_bin.25	PHIST prediction	18.4832	16.0767	Medium-quality	Genome-fragment	78.15	Viruses: 0.97; Uroviricota: 0.97	94.73	0.723	d__Bacteria;p__Proteobacteria;c__Alphaproteobacteria;o__Rhodobacterales;f__Rhodobacteraceae;g__Aestuariivita;s__
SRR6869044.1	NODE_662_length_38325_cov_11.526235	SRR6869044.1_bin.26	PHIST prediction	18.4832	37.3694	Medium-quality	Genome-fragment	78.15	Viruses: 0.97; Uroviricota: 0.97	91.5	1.882	d__Bacteria;p__Proteobacteria;c__Alphaproteobacteria;o__Rhodobacterales;f__Rhodobacteraceae;g__Marinovum;s__
SRR6869044.1	NODE_662_length_38325_cov_11.526235	SRR6869044.1_bin.48	PHIST prediction	18.4832	6.08333	Medium-quality	Genome-fragment	78.15	Viruses: 0.97; Uroviricota: 0.97	53.84	8.855	d__Bacteria;p__Proteobacteria;c__Alphaproteobacteria;o__Rhodobacterales;f__Rhodobacteraceae;g__Cognatishimia;s__
SRR6869044.1	NODE_662_length_38325_cov_11.526235	SRR6869044.1_bin.8	PHIST prediction	18.4832	39.3237	Medium-quality	Genome-fragment	78.15	Viruses: 0.97; Uroviricota: 0.97	94.02	0.674	d__Bacteria;p__Proteobacteria;c__Alphaproteobacteria;o__Rhodobacterales;f__Rhodobacteraceae;g__Boseongicola;s__
SRR6869045.1	NODE_198_length_68618_cov_18.428657	SRR6869045.1_bin.29	PHIST prediction	29.5334	10.9985	Medium-quality	Genome-fragment	50.09	Viruses: 1.00; Uroviricota: 0.74	98.9	0	d__Bacteria;p__Bacteroidota;c__Bacteroidia;o__J057;f__J057;g__;s__
SRR6869045.1	NODE_97_length_104016_cov_28.503275	SRR6869045.1_bin.26	PHIST prediction	43.1262	11.7805	Medium-quality	Genome-fragment	66.31	Viruses: 1.00; Uroviricota: 1.00	72.78	4.112	d__Bacteria;p__Cyanobacteria;c__Cyanobacteriia;o__Cyanobacteriales;f__Xenococcaceae;g__Hyella;s__
SRR6869046.1	NODE_532_length_38492_cov_38.769415	SRR6869046.1_bin.22	PHIST prediction	61.8573	38.0567	Medium-quality	Genome-fragment	69.02	Viruses: 0.83; Uroviricota: 0.83	96.55	1.259	d__Bacteria;p__Cyanobacteria;c__Cyanobacteriia;o__Cyanobacteriales;f__Nostocaceae;g__Rivularia;s__
SRR6869047.1	NODE_103_length_68618_cov_18.268891	SRR6869047.1_bin.26	PHIST prediction	29.0747	40.8634	Medium-quality	Genome-fragment	50.09	Viruses: 1.00; Uroviricota: 0.74	95.76	0.865	d__Bacteria;p__Proteobacteria;c__Alphaproteobacteria;o__Rhodobacterales;f__Rhodobacteraceae;g__Roseovarius;s__
SRR6869048.1	NODE_220_length_47829_cov_22.926697	SRR6869048.1_bin.6	PHIST prediction	36.5819	8.06644	Medium-quality	Genome-fragment	57.15	Viruses: 0.97; Uroviricota: 0.97	78.69	3.308	d__Bacteria;p__Bacteroidota;c__Bacteroidia;o__Flavobacteriales;f__Flavobacteriaceae;g__Croceivirga;s__
SRR6869048.1	NODE_259_length_43853_cov_26.443628	SRR6869048.1_bin.16	PHIST prediction	42.1572	6.29773	Medium-quality	Genome-fragment	73.91	Viruses: 0.91; Uroviricota: 0.91	63.36	4.706	d__Bacteria;p__Proteobacteria;c__Gammaproteobacteria;o__UBA4486;f__UBA4486;g__WLWS01;s__
SRR6869051.1	NODE_364_length_47829_cov_79.734479	SRR6869051.1_bin.2	PHIST prediction	127.413	5.44741	Medium-quality	Genome-fragment	57.15	Viruses: 0.97; Uroviricota: 0.97	50.76	1.811	d__Bacteria;p__Cyanobacteria;c__Cyanobacteriia;o__Phormidesmiales;f__Phormidesmiaceae;g__PCC-7375;s__
SRR6869051.1	NODE_534_length_39320_cov_7.911040	SRR6869051.1_bin.28	PHIST prediction	12.6205	8.62976	Low-quality	Genome-fragment	49.18	Viruses: 0.59; Uroviricota: 0.59	80.42	0.505	d__Bacteria;p__Actinobacteriota;c__Acidimicrobiia;o__Acidimicrobiales;f__UBA11606;g__UBA11606;s__
SRR6869052.1	NODE_104_length_110325_cov_72.715018	SRR6869052.1_bin.27	PHIST prediction	117.376	15.1567	Medium-quality	Genome-fragment	77.34	Viruses: 1.00; Uroviricota: 1.00	73.57	2.688	d__Bacteria;p__Planctomycetota;c__UBA1135;o__UBA1135;f__GCA-002686595;g__;s__
SRR6869052.1	NODE_151_length_85755_cov_27.804061	SRR6869052.1_bin.47	PHIST prediction	44.7343	6.83975	Medium-quality	Genome-fragment	70.77	Viruses: 0.86; Uroviricota: 0.86	90.69	2.36	d__Bacteria;p__Proteobacteria;c__Gammaproteobacteria;o__Pseudomonadales;f__UBA7434;g__UBA7434;s__
SRR6869052.1	NODE_245_length_67132_cov_8.128494	SRR6869052.1_bin.45	PHIST prediction	13.0368	8.39238	Medium-quality	Genome-fragment	76.71	Viruses: 1.00; Uroviricota: 1.00	75.29	0	d__Bacteria;p__Bacteroidota;c__Bacteroidia;o__Cytophagales;f__Cyclobacteriaceae;g__Roseivirga;s__
SRR6869052.1	NODE_503_length_44715_cov_46.444290	SRR6869052.1_bin.43	PHIST prediction	36.0633	50.8433	Medium-quality	Genome-fragment	62.51	Viruses: 1.00; Uroviricota: 1.00	91.02	2.183	d__Bacteria;p__Cyanobacteria;c__Cyanobacteriia;o__Cyanobacteriales;f__Geitlerinemaceae;g__J055;s__
SRR6869053.1	NODE_299_length_68618_cov_24.309336	SRR6869053.1_bin.39	PHIST prediction	38.9294	13.5273	Medium-quality	Genome-fragment	50.09	Viruses: 1.00; Uroviricota: 0.74	98.36	0	d__Bacteria;p__Bacteroidota;c__Bacteroidia;o__J057;f__J057;g__;s__
SRR6869053.1	NODE_3504_length_15872_cov_12.402099	SRR6869053.1_bin.41	PHIST prediction	19.7524	5.24308	Low-quality	Genome-fragment	14.34	Viruses: 1.00; Uroviricota: 0.56	58.99	2.194	d__Bacteria;p__Bacteroidota;c__Bacteroidia;o__Chitinophagales;f__Saprospiraceae;g__;s__
SRR6869053.1	NODE_576_length_47829_cov_114.719931	SRR6869053.1_bin.40	PHIST prediction	183.214	4.71875	Medium-quality	Genome-fragment	57.15	Viruses: 0.97; Uroviricota: 0.97	52.19	6.273	d__Bacteria;p__Proteobacteria;c__Gammaproteobacteria;o__Thiohalomonadales;f__UBA6429;g__SZUA-24;s__
SRR6869053.1	NODE_587_length_47281_cov_17.333503	SRR6869053.1_bin.37	PHIST prediction	28.2962	10.9956	Medium-quality	Genome-fragment	54.15	Viruses: 1.00; Uroviricota: 1.00	86.18	4.354	d__Bacteria;p__Myxococcota;c__Polyangia;o__Nannocystales;f__Nannocystaceae;g__;s__
SRR6869053.1	NODE_798_length_39833_cov_16.338303	SRR6869053.1_bin.36	PHIST prediction	25.8425	8.67198	Low-quality	Genome-fragment	49.82	Viruses: 0.59; Uroviricota: 0.59	58.69	1.754	d__Bacteria;p__Myxococcota;c__Polyangia;o__Nannocystales;f__Nannocystaceae;g__;s__
SRR6869054.1	NODE_105_length_119367_cov_40.298679	SRR6869054.1_bin.25	PHIST prediction	65.0396	49.5105	Medium-quality	Genome-fragment	70.47	Viruses: 0.88; Uroviricota: 0.87	93.16	1.022	d__Bacteria;p__Cyanobacteria;c__Cyanobacteriia;o__Cyanobacteriales;f__Geitlerinemaceae;g__J055;s__
SRR6869054.1	NODE_123_length_110325_cov_63.642187	SRR6869054.1_bin.7	PHIST prediction	102.731	7.67041	Medium-quality	Genome-fragment	77.34	Viruses: 1.00; Uroviricota: 1.00	80.91	2.504	d__Bacteria;p__Myxococcota;c__Polyangia;o__Nannocystales;f__Nannocystaceae;g__;s__
SRR6869054.1	NODE_202_length_85755_cov_43.591634	SRR6869054.1_bin.52	PHIST prediction	70.1732	43.8218	Medium-quality	Genome-fragment	70.77	Viruses: 0.86; Uroviricota: 0.86	84.91	0.951	d__Bacteria;p__Cyanobacteria;c__Cyanobacteriia;o__Cyanobacteriales;f__;g__;s__
SRR6869054.1	NODE_2965_length_16706_cov_12.008588	SRR6869054.1_bin.42	PHIST prediction	19.0688	9.4028	Low-quality	Genome-fragment	7.53	Viruses: 1.00; Uroviricota: 1.00	63.78	5.745	d__Bacteria;p__Cyanobacteria;c__Cyanobacteriia;o__Cyanobacteriales;f__Xenococcaceae;g__Hyella;s__
SRR6869054.1	NODE_743_length_41057_cov_47.707624	SRR6869054.1_bin.25	Blastn similarity and PHIST prediction	40.1996	49.5105	Medium-quality	Genome-fragment	57.39	Viruses: 1.00; Uroviricota: 1.00	93.16	1.022	d__Bacteria;p__Cyanobacteria;c__Cyanobacteriia;o__Cyanobacteriales;f__Geitlerinemaceae;g__J055;s__
SRR6869055.1	NODE_392_length_41057_cov_54.629603	SRR6869055.1_bin.18	PHIST prediction	46.165	56.3392	Medium-quality	Genome-fragment	57.39	Viruses: 1.00; Uroviricota: 1.00	92.61	2.083	d__Bacteria;p__Cyanobacteria;c__Cyanobacteriia;o__Cyanobacteriales;f__Geitlerinemaceae;g__J055;s__
SRR6869055.1	NODE_48_length_119367_cov_43.852429	SRR6869055.1_bin.18	PHIST prediction	71.0396	56.3392	Medium-quality	Genome-fragment	70.47	Viruses: 0.88; Uroviricota: 0.87	92.61	2.083	d__Bacteria;p__Cyanobacteria;c__Cyanobacteriia;o__Cyanobacteriales;f__Geitlerinemaceae;g__J055;s__
SRR6869055.1	NODE_55_length_110325_cov_67.443004	SRR6869055.1_bin.2	PHIST prediction	109.542	15.5392	Medium-quality	Genome-fragment	77.34	Viruses: 1.00; Uroviricota: 1.00	61.74	1.515	d__Bacteria;p__Proteobacteria;c__Alphaproteobacteria;o__Rhodobacterales;f__Rhodobacteraceae;g__GCA-2748265;s__
SRR6869388.1	NODE_28_length_77958_cov_38.132742	SRR6869388.1_bin.7	PHIST prediction	61.4141	1173.42	Complete	High-quality	100	Viruses: 0.68; Uroviricota: 0.61	85.37	0.181	d__Bacteria;p__Proteobacteria;c__Gammaproteobacteria;o__Enterobacterales;f__Vibrionaceae;g__Vibrio;s__Vibrio alginolyticus
SRR6869388.1	NODE_81_length_49621_cov_11.037808	SRR6869388.1_bin.6	PHIST prediction	17.6935	20.7118	Medium-quality	Genome-fragment	62.99	Viruses: 1.00; Uroviricota: 1.00	95.65	0.99	d__Bacteria;p__Bacteroidota;c__Bacteroidia;o__Chitinophagales;f__Saprospiraceae;g__;s__
SRR6869389.1	NODE_29_length_43008_cov_53.630387	SRR6869389.1_bin.3	PHIST prediction	86.3006	35.1607	Medium-quality	Genome-fragment	78.57	Viruses: 0.94; Uroviricota: 0.92	73.67	3.044	d__Bacteria;p__Proteobacteria;c__Gammaproteobacteria;o__Enterobacterales;f__Vibrionaceae;g__Vibrio;s__Vibrio owensii
SRR6869390.1	NODE_278_length_61922_cov_30.950814	SRR6869390.1_bin.22	PHIST prediction	48.7567	72.4948	Complete	High-quality	100	Viruses: 0.95; Uroviricota: 0.95	98.73	1.36	d__Bacteria;p__Verrucomicrobiota;c__Verrucomicrobiae;o__Verrucomicrobiales;f__Akkermansiaceae;g__Haloferula;s__
SRR6869390.1	NODE_472_length_49494_cov_7.249540	SRR6869390.1_bin.2	PHIST prediction	11.2134	33.2318	Complete	High-quality	100	Viruses: 0.98; Uroviricota: 0.98	71.19	2.815	d__Bacteria;p__Bacteroidota;c__Bacteroidia;o__Flavobacteriales;f__Flavobacteriaceae;g__;s__
SRR6869390.1	NODE_498_length_48455_cov_41.559731	SRR6869390.1_bin.52	PHIST prediction	65.392	56.5711	Medium-quality	Genome-fragment	62.62	Viruses: 0.89; Uroviricota: 0.83	92.39	1.085	d__Bacteria;p__Proteobacteria;c__Alphaproteobacteria;o__Rhodobacterales;f__Rhodobacteraceae;g__;s__
SRR6869390.1	NODE_535_length_46600_cov_66.494597	SRR6869390.1_bin.56	PHIST prediction	104.83	130.445	Complete	High-quality	100	Viruses: 0.61; Uroviricota: 0.61	84.56	0.544	d__Bacteria;p__Proteobacteria;c__Alphaproteobacteria;o__Rhodobacterales;f__Rhodobacteraceae;g__Yoonia;s__
SRR6869392.1	NODE_122_length_58072_cov_56.515952	SRR6869392.1_bin.11	PHIST prediction	91.4638	121.762	Medium-quality	Genome-fragment	74.32	Viruses: 0.96; Uroviricota: 0.96	80.39	1.194	d__Bacteria;p__Proteobacteria;c__Alphaproteobacteria;o__Sphingomonadales;f__Sphingomonadaceae;g__Erythrobacter_A;s__
SRR6869393.1	NODE_110_length_99459_cov_16.730443	SRR6869393.1_bin.35	PHIST prediction	26.7968	46.5149	Medium-quality	Genome-fragment	62.94	Viruses: 1.00; Uroviricota: 0.97	78.7	0.088	d__Bacteria;p__Bacteroidota;c__Bacteroidia;o__Flavobacteriales;f__Flavobacteriaceae;g__Flavobacterium;s__
SRR6869393.1	NODE_187_length_80760_cov_48.868509	SRR6869393.1_bin.38	PHIST prediction	78.3461	56.6441	Medium-quality	Genome-fragment	73.21	Viruses: 0.99; Uroviricota: 0.99	95.46	0.935	d__Bacteria;p__Bacteroidota;c__Bacteroidia;o__Flavobacteriales;f__Flavobacteriaceae;g__Flaviramulus;s__
SRR6869393.1	NODE_209_length_77255_cov_19.708821	SRR6869393.1_bin.31	PHIST prediction	31.534	44.878	Medium-quality	Genome-fragment	70.52	Viruses: 1.00; Uroviricota: 0.93	95.18	5.872	d__Bacteria;p__Bacteroidota;c__Bacteroidia;o__Flavobacteriales;f__Flavobacteriaceae;g__Polaribacter;s__
SRR6869393.1	NODE_310_length_65243_cov_19.562465	SRR6869393.1_bin.7	PHIST prediction	31.2781	22.3029	Complete	High-quality	100	Viruses: 0.52; Uroviricota: 0.52	82.52	1.06	d__Bacteria;p__Proteobacteria;c__Alphaproteobacteria;o__Rhodobacterales;f__Rhodobacteraceae;g__Hasllibacter;s__
SRR6869393.1	NODE_349_length_61920_cov_16.098214	SRR6869393.1_bin.37	PHIST prediction	25.7607	31.0403	Complete	High-quality	100	Viruses: 0.95; Uroviricota: 0.95	98.5	1.36	d__Bacteria;p__Verrucomicrobiota;c__Verrucomicrobiae;o__Verrucomicrobiales;f__Akkermansiaceae;g__Haloferula;s__
SRR6869393.1	NODE_581_length_49626_cov_13.438906	SRR6869393.1_bin.31	PHIST prediction	20.4906	44.878	Complete	High-quality	100	Viruses: 0.98; Uroviricota: 0.98	95.18	5.872	d__Bacteria;p__Bacteroidota;c__Bacteroidia;o__Flavobacteriales;f__Flavobacteriaceae;g__Polaribacter;s__
SRR6869393.1	NODE_613_length_48455_cov_76.940434	SRR6869393.1_bin.27	PHIST prediction	123.134	44.9391	Medium-quality	Genome-fragment	62.62	Viruses: 0.89; Uroviricota: 0.83	78.94	0	d__Bacteria;p__Proteobacteria;c__Alphaproteobacteria;o__Rhodobacterales;f__Rhodobacteraceae;g__;s__
SRR6869393.1	NODE_618_length_48254_cov_18.819561	SRR6869393.1_bin.17	PHIST prediction	30.2227	10.3031	Medium-quality	Genome-fragment	71.15	Viruses: 0.99; Uroviricota: 0.99	50.86	1.724	d__Bacteria;p__Proteobacteria;c__Alphaproteobacteria;o__Rhodobacterales;f__Rhodobacteraceae;g__Sulfitobacter;s__Sulfitobacter pontiacus
SRR6869393.1	NODE_693_length_44990_cov_729.609770	SRR6869393.1_bin.52	PHIST prediction	1166.78	28.9604	Medium-quality	Genome-fragment	76.05	Viruses: 0.98; Uroviricota: 0.97	53.44	8.62	d__Bacteria;p__Proteobacteria;c__Gammaproteobacteria;o__Enterobacterales;f__Alteromonadaceae;g__Paraglaciecola;s__
SRR6869393.1	NODE_778_length_42449_cov_70.453012	SRR6869393.1_bin.56	PHIST prediction	112.883	87.9011	Medium-quality	Genome-fragment	76.1	Viruses: 0.89; Uroviricota: 0.89	74.6	9.639	d__Bacteria;p__Proteobacteria;c__Gammaproteobacteria;o__Enterobacterales;f__Vibrionaceae;g__Vibrio;s__
SRR6869393.1	NODE_833_length_41005_cov_26.390940	SRR6869393.1_bin.25	PHIST prediction	43.3734	162.047	Low-quality	Genome-fragment	37.7	Viruses: 1.00; Uroviricota: 0.96	80.94	1.123	d__Bacteria;p__Patescibacteria;c__Gracilibacteria;o__BD1-5;f__UBA6164;g__MAAV01;s__
SRR6869393.1	NODE_991_length_36650_cov_67.184725	SRR6869393.1_bin.3	PHIST prediction	107.569	39.4252	Medium-quality	Genome-fragment	52.52	Viruses: 0.52; Uroviricota: 0.52	91.08	0.709	d__Bacteria;p__Proteobacteria;c__Alphaproteobacteria;o__Rhodobacterales;f__Rhodobacteraceae;g__Yoonia;s__
SRR6869393.1	NODE_991_length_36650_cov_67.184725	SRR6869393.1_bin.53	PHIST prediction	107.569	8.81791	Medium-quality	Genome-fragment	52.52	Viruses: 0.52; Uroviricota: 0.52	89.44	0.95	d__Bacteria;p__Bacteroidota;c__Bacteroidia;o__Flavobacteriales;f__Crocinitomicaceae;g__UBA5422;s__
SRR6869394.1	NODE_10009_length_7137_cov_4.493363	SRR6869394.1_bin.39	PHIST prediction	7.12106	33.2697	Low-quality	Genome-fragment	3.98	Viruses: 1.00; Uroviricota: 1.00	94.25	1.412	d__Bacteria;p__Bacteroidota;c__Rhodothermia;o__Rhodothermales;f__Rubricoccaceae;g__;s__
SRR6869394.1	NODE_132_length_58070_cov_30.115832	SRR6869394.1_bin.29	PHIST prediction	48.2134	302.963	Medium-quality	Genome-fragment	74.32	Viruses: 0.96; Uroviricota: 0.96	98.43	0.378	d__Bacteria;p__Proteobacteria;c__Alphaproteobacteria;o__Rhodobacterales;f__Rhodobacteraceae;g__Jannaschia;s__
SRR6869394.1	NODE_132_length_58070_cov_30.115832	SRR6869394.1_bin.37	PHIST prediction	48.2134	27.6482	Medium-quality	Genome-fragment	74.32	Viruses: 0.96; Uroviricota: 0.96	54.31	0	d__Bacteria;p__Proteobacteria;c__Alphaproteobacteria;o__Rhodobacterales;f__Rhodobacteraceae;g__Jannaschia;s__
SRR6869394.1	NODE_134_length_57465_cov_13.070441	SRR6869394.1_bin.50	PHIST prediction	20.7945	15.7329	Medium-quality	Genome-fragment	77.47	Viruses: 0.97; Uroviricota: 0.97	68.11	6.822	d__Bacteria;p__Actinobacteriota;c__Actinomycetia;o__Propionibacteriales;f__Nocardioidaceae;g__Nocardioides;s__
SRR6869394.1	NODE_149_length_55718_cov_9.779405	SRR6869394.1_bin.18	PHIST prediction	15.5957	241.336	Medium-quality	Genome-fragment	75.59	Viruses: 1.00; Uroviricota: 1.00	77.42	2.638	d__Bacteria;p__Bacteroidota;c__Bacteroidia;o__Chitinophagales;f__Saprospiraceae;g__Lewinella_A;s__
SRR6869394.1	NODE_195_length_50742_cov_40.007576	SRR6869394.1_bin.12	PHIST prediction	63.8579	29.6507	Medium-quality	Genome-fragment	79.01	Viruses: 0.56; Uroviricota: 0.56	55.17	0	d__Bacteria;p__Actinobacteriota;c__Acidimicrobiia;o__Acidimicrobiales;f__Ilumatobacteraceae;g__Ilumatobacter_A;s__
SRR6869394.1	NODE_195_length_50742_cov_40.007576	SRR6869394.1_bin.35	PHIST prediction	63.8579	159.97	Medium-quality	Genome-fragment	79.01	Viruses: 0.56; Uroviricota: 0.56	56.89	0	d__Bacteria;p__Bacteroidota;c__Rhodothermia;o__Rhodothermales;f__Rubricoccaceae;g__;s__
SRR6869394.1	NODE_195_length_50742_cov_40.007576	SRR6869394.1_bin.39	PHIST prediction	63.8579	33.2697	Medium-quality	Genome-fragment	79.01	Viruses: 0.56; Uroviricota: 0.56	94.25	1.412	d__Bacteria;p__Bacteroidota;c__Rhodothermia;o__Rhodothermales;f__Rubricoccaceae;g__;s__
SRR6869394.1	NODE_195_length_50742_cov_40.007576	SRR6869394.1_bin.47	PHIST prediction	63.8579	53.7395	Medium-quality	Genome-fragment	79.01	Viruses: 0.56; Uroviricota: 0.56	51.78	6.896	d__Bacteria;p__Proteobacteria;c__Alphaproteobacteria;o__Sphingomonadales;f__Sphingomonadaceae;g__Sphingomicrobium;s__
SRR6869394.1	NODE_234_length_47004_cov_6.987114	SRR6869394.1_bin.10	PHIST prediction	11.1018	26.7534	Low-quality	Genome-fragment	44.42	Viruses: 0.94; Uroviricota: 0.94	80.29	0.25	d__Bacteria;p__Bacteroidota;c__Bacteroidia;o__Chitinophagales;f__Saprospiraceae;g__Lewinella_A;s__
SRR6869394.1	NODE_254_length_44786_cov_108.675102	SRR6869394.1_bin.11	PHIST prediction	174.122	387.722	Medium-quality	Genome-fragment	77.56	Viruses: 0.92; Uroviricota: 0.92	54.16	5.807	d__Bacteria;p__Proteobacteria;c__Alphaproteobacteria;o__Sphingomonadales;f__Sphingomonadaceae;g__Erythrobacter_A;s__
SRR6869394.1	NODE_254_length_44786_cov_108.675102	SRR6869394.1_bin.5	PHIST prediction	174.122	54.8567	Medium-quality	Genome-fragment	77.56	Viruses: 0.92; Uroviricota: 0.92	61.09	4.31	d__Bacteria;p__Proteobacteria;c__Alphaproteobacteria;o__Sphingomonadales;f__Sphingomonadaceae;g__Altererythrobacter_F;s__Altererythrobacter_F oceanensis
SRR6869394.1	NODE_323_length_40992_cov_62.839729	SRR6869394.1_bin.5	PHIST prediction	100.389	54.8567	Medium-quality	Genome-fragment	63.73	Viruses: 1.00; Uroviricota: 1.00	61.09	4.31	d__Bacteria;p__Proteobacteria;c__Alphaproteobacteria;o__Sphingomonadales;f__Sphingomonadaceae;g__Altererythrobacter_F;s__Altererythrobacter_F oceanensis
SRR6869394.1	NODE_385_length_38663_cov_5.843452	SRR6869394.1_bin.37	PHIST prediction	9.3135	27.6482	Medium-quality	Genome-fragment	53.8	Viruses: 1.00; Uroviricota: 1.00	54.31	0	d__Bacteria;p__Proteobacteria;c__Alphaproteobacteria;o__Rhodobacterales;f__Rhodobacteraceae;g__Jannaschia;s__
SRR6869394.1	NODE_5405_length_10410_cov_5.550652	SRR6869394.1_bin.22	PHIST prediction	9.07214	25.0855	Low-quality	Genome-fragment	17.46	Viruses: 0.78; Uroviricota: 0.78	88.52	1.279	d__Bacteria;p__Proteobacteria;c__Alphaproteobacteria;o__Sphingomonadales;f__Sphingomonadaceae;g__Alteraurantiacibacter;s__
SRR6869396.1	NODE_195_length_42802_cov_60.554635	SRR6869396.1_bin.3	PHIST prediction	96.3862	27.6409	Medium-quality	Genome-fragment	73.66	Viruses: 0.83; Uroviricota: 0.83	91.87	0.421	d__Bacteria;p__Proteobacteria;c__Gammaproteobacteria;o__Pseudomonadales;f__Moraxellaceae;g__Psychrobacter;s__
SRR6869398.1	NODE_203_length_47303_cov_6090.574268	SRR6869398.1_bin.19	PHIST prediction	7816.47	510.73	Medium-quality	Genome-fragment	75.02	Viruses: 0.99; Uroviricota: 0.99	60.5	9.482	d__Bacteria;p__Proteobacteria;c__Gammaproteobacteria;o__Enterobacterales;f__Vibrionaceae;g__Vibrio;s__Vibrio parahaemolyticus
SRR6869398.1	NODE_252_length_43341_cov_77.072102	SRR6869398.1_bin.26	PHIST prediction	117.491	14.2996	Medium-quality	Genome-fragment	65.23	Viruses: 0.95; Uroviricota: 0.95	63.31	3.447	d__Bacteria;p__Proteobacteria;c__Gammaproteobacteria;o__Enterobacterales;f__Shewanellaceae;g__Shewanella;s__Shewanella fidelis
SRR6869398.1	NODE_254_length_43070_cov_605.763687	SRR6869398.1_bin.23	PHIST prediction	960.437	26.441	Medium-quality	Genome-fragment	73.37	Viruses: 0.97; Uroviricota: 0.97	82.69	4.383	d__Bacteria;p__Proteobacteria;c__Gammaproteobacteria;o__Enterobacterales;f__Alteromonadaceae;g__Pseudoalteromonas;s__Pseudoalteromonas sp002685175
SRR6869398.1	NODE_262_length_42352_cov_18.011727	SRR6869398.1_bin.18	PHIST prediction	28.3087	23.3766	Medium-quality	Genome-fragment	66.49	Viruses: 0.93; Uroviricota: 0.93	97.65	0.968	d__Bacteria;p__Proteobacteria;c__Gammaproteobacteria;o__Nitrosococcales;f__Methylophagaceae;g__Methylophaga;s__Methylophaga aminisulfidivorans
SRR6869398.1	NODE_377_length_35937_cov_13.259044	SRR6869398.1_bin.13	PHIST prediction	20.8195	14.0272	Medium-quality	Genome-fragment	64.87	Viruses: 0.72; Uroviricota: 0.72	62.06	5.172	d__Bacteria;p__Proteobacteria;c__Gammaproteobacteria;o__Enterobacterales;f__Vibrionaceae;g__Vibrio;s__
SRR6869399.1	NODE_168_length_40686_cov_289.850410	SRR6869399.1_bin.22	PHIST prediction	478.276	18.6447	Medium-quality	Genome-fragment	60.83	Viruses: 0.97; Uroviricota: 0.97	81.16	9.152	d__Bacteria;p__Proteobacteria;c__Gammaproteobacteria;o__Enterobacterales;f__Vibrionaceae;g__Vibrio;s__
SRR6869399.1	NODE_251_length_34516_cov_19.670874	SRR6869399.1_bin.13	PHIST prediction	31.2011	30.8795	Medium-quality	Genome-fragment	66.26	Viruses: 1.00; Uroviricota: 0.96	89.86	0.973	d__Bacteria;p__Bacteroidota;c__Bacteroidia;o__Flavobacteriales;f__Flavobacteriaceae;g__Tenacibaculum;s__Tenacibaculum discolor
SRR6869399.1	NODE_78_length_59986_cov_743.580718	SRR6869399.1_bin.12	PHIST prediction	1183.45	8.91267	Complete	High-quality	100	Viruses: 0.64; Uroviricota: 0.61	55.48	1.724	d__Bacteria;p__Proteobacteria;c__Alphaproteobacteria;o__Rhodobacterales;f__Rhodobacteraceae;g__Thioclava;s__Thioclava dalianensis
SRR6869399.1	NODE_78_length_59986_cov_743.580718	SRR6869399.1_bin.21	PHIST prediction	1183.45	11.5199	Complete	High-quality	100	Viruses: 0.64; Uroviricota: 0.61	53.7	6.093	d__Bacteria;p__Proteobacteria;c__Alphaproteobacteria;o__Rhodobacterales;f__Rhodobacteraceae;g__;s__
SRR6869399.1	NODE_78_length_59986_cov_743.580718	SRR6869399.1_bin.23	PHIST prediction	1183.45	12.2109	Complete	High-quality	100	Viruses: 0.64; Uroviricota: 0.61	68.08	4.013	d__Bacteria;p__Proteobacteria;c__Gammaproteobacteria;o__Enterobacterales;f__Alteromonadaceae;g__Alteromonas;s__Alteromonas macleodii
SRR6869398.1	NODE_267_length_42038_cov_10.544506	SRR6869398.1_bin.23	PHIST prediction	16.7543	26.441	Medium-quality	Genome-fragment	74.62	Viruses: 0.99; Uroviricota: 0.99	82.69	4.383	d__Bacteria;p__Proteobacteria;c__Gammaproteobacteria;o__Enterobacterales;f__Alteromonadaceae;g__Pseudoalteromonas;s__Pseudoalteromonas sp002685175
SRR6869391.1	NODE_485_length_49376_cov_112.602218	SRR6869391.1_bin.28	PHIST prediction	187.755	10.0873	Medium-quality	Genome-fragment	67.27	Viruses: 0.75; Uroviricota: 0.75	75.28	5.056	d__Bacteria;p__Patescibacteria;c__Gracilibacteria;o__BD1-5;f__UBA6164;g__MAAV01;s__
SRR6869048.1	NODE_62_length_101241_cov_15.625610	SRR6869048.1_bin.18	PHIST prediction	24.8306	14.6067	Medium-quality	Genome-fragment	64.55	Viruses: 1.00; Uroviricota: 1.00	90.48	1.925	d__Bacteria;p__Cyanobacteria;c__Cyanobacteriia;o__Cyanobacteriales;f__Nostocaceae;g__Rivularia;s__
SRR6869046.1	NODE_99_length_101241_cov_12.158431	SRR6869046.1_bin.22	PHIST prediction	19.3215	38.0567	Medium-quality	Genome-fragment	64.55	Viruses: 1.00; Uroviricota: 1.00	96.55	1.259	d__Bacteria;p__Cyanobacteria;c__Cyanobacteriia;o__Cyanobacteriales;f__Nostocaceae;g__Rivularia;s__
SRR6869039.1	NODE_113_length_79992_cov_30.806247	SRR6869039.1_bin.21	PHIST prediction	48.514	10.4867	Medium-quality	Genome-fragment	58.03	Viruses: 0.95; Uroviricota: 0.95	50.31	9.482	d__Bacteria;p__Proteobacteria;c__Alphaproteobacteria;o__Rhodobacterales;f__Rhodobacteraceae;g__Marivita;s__
SRR6854589.1	NODE_49_length_38898_cov_89.232062	SRR6854589.1_bin.9	PHIST prediction	141.634	10.1234	Low-quality	Genome-fragment	46.73	Viruses: 0.96; Uroviricota: 0.96	93.18	1.947	d__Bacteria;p__Proteobacteria;c__Gammaproteobacteria;o__Enterobacterales;f__Vibrionaceae;g__Vibrio;s__Vibrio tetraodonis
SRR6854709.1	NODE_69_length_45811_cov_14.652046	SRR6854709.1_bin.8	PHIST prediction	23.8587	33.2127	Complete	High-quality	100	Viruses: 1.00; Uroviricota: 1.00	95.77	1.017	d__Bacteria;p__Proteobacteria;c__Gammaproteobacteria;o__Thiohalobacterales;f__;g__;s__

## Sheet: Table S5
Table S5 Host prediction for biofilm-associated prokaryotic viruses with binned genomes.
Sample (NCBI Accession)	Viral Genome Bin	Host Bin	Method	Average Read Coverage of Viral Genome Bins	Average Read Coverage of Host Bins	Metadata for Viral Genomes				Metadata for Host Genomes
						CheckV Quality	MIUViG Quality	CheckV Completeness (%)	Viral Taxonomy Assigned with CAT	CheckM Completeness (%)	CheckM Contamiantion (%)	Host taxonomy (GTDB Taxonomy)
SRR6854573.1	SRR6854573.1_vRhyme_bin_27	SRR6854573.1_bin.1	PHIST prediction	367.792	18.9311	Low-quality	Genome-fragment	20.17	Viruses: 1.00; Uroviricota: 1.00	95.99	1.419	d__Bacteria;p__Cyanobacteria;c__Cyanobacteriia;o__Cyanobacteriales;f__Microcoleaceae;g__;s__
SRR6854573.1	SRR6854573.1_vRhyme_bin_40	SRR6854573.1_bin.1	PHIST prediction	42.038	18.9311	Low-quality	Genome-fragment	6.6	Viruses: 1.00; Uroviricota: 1.00	95.99	1.419	d__Bacteria;p__Cyanobacteria;c__Cyanobacteriia;o__Cyanobacteriales;f__Microcoleaceae;g__;s__
SRR6854574.1	SRR6854574.1_vRhyme_bin_29	SRR6854574.1_bin.2	PHIST prediction	13.5265	73.7818	Medium-quality	Genome-fragment	59.69	Viruses: 1.00; Uroviricota: 1.00	96.54	0	d__Bacteria;p__Proteobacteria;c__Gammaproteobacteria;o__Pseudomonadales;f__Porticoccaceae;g__;s__
SRR6854584.1	SRR6854584.1_vRhyme_bin_14	SRR6854584.1_bin.3	PHIST prediction	76.1116	12.7512	Medium-quality	Genome-fragment	58.05	Viruses: 1.00; Uroviricota: 1.00	71.05	2.725	d__Bacteria;p__Proteobacteria;c__Alphaproteobacteria;o__Rhodobacterales;f__Rhodobacteraceae;g__;s__
SRR6854585.1	SRR6854585.1_vRhyme_bin_1	SRR6854585.1_bin.4	PHIST prediction	3.37915	2.24192	Medium-quality	Genome-fragment	73.61	Viruses: 0.83; Uroviricota: 0.83	52.38	7.482	d__Bacteria;p__Cyanobacteria;c__Cyanobacteriia;o__Phormidesmiales;f__Phormidesmiaceae;g__Halomicronema_A;s__
SRR6854585.1	SRR6854585.1_vRhyme_bin_3	SRR6854585.1_bin.2	PHIST prediction	3.45043	3.98577	Low-quality	Genome-fragment	30.84	Viruses: 1.00; Uroviricota: 1.00	67.51	2.457	d__Bacteria;p__Proteobacteria;c__Alphaproteobacteria;o__Rhodobacterales;f__Rhodobacteraceae;g__RR4-56;s__
SRR6854588.1	SRR6854588.1_vRhyme_bin_1	SRR6854588.1_bin.1	PHIST prediction	3.33258	3.81178	Low-quality	Genome-fragment	20.09	Viruses: 0.56; Uroviricota: 0.56	92.07	1.316	d__Bacteria;p__Proteobacteria;c__Gammaproteobacteria;o__Enterobacterales;f__Enterobacteriaceae;g__Enterobacter;s__Enterobacter hormaechei_A
SRR6854588.1	SRR6854588.1_vRhyme_bin_15	SRR6854588.1_bin.7	PHIST prediction	4.62382	2.94182	Low-quality	Genome-fragment	11.68	Viruses: 1.00; Uroviricota: 1.00	51.48	3.605	d__Bacteria;p__Proteobacteria;c__Gammaproteobacteria;o__Pseudomonadales;f__UBA6940;g__;s__
SRR6854589.1	SRR6854589.1_vRhyme_bin_16	SRR6854589.1_bin.9	PHIST prediction	23.8812	10.1234	Medium-quality	Genome-fragment	59.64	Viruses: 0.76; Uroviricota: 0.76	93.18	1.947	d__Bacteria;p__Proteobacteria;c__Gammaproteobacteria;o__Enterobacterales;f__Vibrionaceae;g__Vibrio;s__Vibrio tetraodonis
SRR6854589.1	SRR6854589.1_vRhyme_bin_22	SRR6854589.1_bin.2	PHIST prediction	8.08737	21.0348	Low-quality	Genome-fragment	9.43	Viruses: 1.00; Uroviricota: 1.00	94.63	2.156	d__Bacteria;p__Proteobacteria;c__Alphaproteobacteria;o__Rhodobacterales;f__Rhodobacteraceae;g__Silicimonas;s__
SRR6854591.1	SRR6854591.1_vRhyme_bin_1	SRR6854591.1_bin.3	PHIST prediction	12.0412	17.6152	Low-quality	Genome-fragment	33.25	Viruses: 1.00; Uroviricota: 1.00	78.6	2.388	d__Bacteria;p__Proteobacteria;c__Alphaproteobacteria;o__Rhodobacterales;f__Rhodobacteraceae;g__Cognatishimia;s__
SRR6854591.1	SRR6854591.1_vRhyme_bin_10	SRR6854591.1_bin.1	PHIST prediction	38.9522	10.7852	Low-quality	Genome-fragment	31.82	Viruses: 1.00; Uroviricota: 0.95	62.05	2.097	d__Bacteria;p__Verrucomicrobiota;c__Verrucomicrobiae;o__Verrucomicrobiales;f__Akkermansiaceae;g__SW10;s__
SRR6854591.1	SRR6854591.1_vRhyme_bin_12	SRR6854591.1_bin.1	PHIST prediction	14.8043	10.7852	Low-quality	Genome-fragment	14.26	Viruses: 1.00; Uroviricota: 1.00	62.05	2.097	d__Bacteria;p__Verrucomicrobiota;c__Verrucomicrobiae;o__Verrucomicrobiales;f__Akkermansiaceae;g__SW10;s__
SRR6854591.1	SRR6854591.1_vRhyme_bin_12	SRR6854591.1_bin.3	PHIST prediction	14.8043	17.6152	Low-quality	Genome-fragment	14.26	Viruses: 1.00; Uroviricota: 1.00	78.6	2.388	d__Bacteria;p__Proteobacteria;c__Alphaproteobacteria;o__Rhodobacterales;f__Rhodobacteraceae;g__Cognatishimia;s__
SRR6854591.1	SRR6854591.1_vRhyme_bin_13	SRR6854591.1_bin.2	PHIST prediction	31.5964	17.1294	Low-quality	Genome-fragment	21.98	Viruses: 1.00; Uroviricota: 1.00	57.3	1.089	d__Bacteria;p__Proteobacteria;c__Gammaproteobacteria;o__QZLD01;f__;g__;s__
SRR6854591.1	SRR6854591.1_vRhyme_bin_2	SRR6854591.1_bin.3	PHIST prediction	7.686	17.6152	Low-quality	Genome-fragment	44.46	Viruses: 0.78; Uroviricota: 0.78	78.6	2.388	d__Bacteria;p__Proteobacteria;c__Alphaproteobacteria;o__Rhodobacterales;f__Rhodobacteraceae;g__Cognatishimia;s__
SRR6854591.1	SRR6854591.1_vRhyme_bin_3	SRR6854591.1_bin.1	PHIST prediction	13.6424	10.7852	Low-quality	Genome-fragment	23.3	Viruses: 1.00; Uroviricota: 0.81	62.05	2.097	d__Bacteria;p__Verrucomicrobiota;c__Verrucomicrobiae;o__Verrucomicrobiales;f__Akkermansiaceae;g__SW10;s__
SRR6854591.1	SRR6854591.1_vRhyme_bin_3	SRR6854591.1_bin.3	PHIST prediction	13.6424	17.6152	Low-quality	Genome-fragment	23.3	Viruses: 1.00; Uroviricota: 0.81	78.6	2.388	d__Bacteria;p__Proteobacteria;c__Alphaproteobacteria;o__Rhodobacterales;f__Rhodobacteraceae;g__Cognatishimia;s__
SRR6854591.1	SRR6854591.1_vRhyme_bin_5	SRR6854591.1_bin.3	PHIST prediction	17.4931	17.6152	Low-quality	Genome-fragment	37.06	Viruses: 1.00; Uroviricota: 1.00	78.6	2.388	d__Bacteria;p__Proteobacteria;c__Alphaproteobacteria;o__Rhodobacterales;f__Rhodobacteraceae;g__Cognatishimia;s__
SRR6854591.1	SRR6854591.1_vRhyme_bin_7	SRR6854591.1_bin.2	PHIST prediction	26.3194	17.1294	Medium-quality	Genome-fragment	81.67	Viruses: 1.00; Uroviricota: 0.97	57.3	1.089	d__Bacteria;p__Proteobacteria;c__Gammaproteobacteria;o__QZLD01;f__;g__;s__
SRR6854591.1	SRR6854591.1_vRhyme_bin_9	SRR6854591.1_bin.3	PHIST prediction	22.0471	17.6152	Low-quality	Genome-fragment	32.45	Viruses: 1.00; Uroviricota: 1.00	78.6	2.388	d__Bacteria;p__Proteobacteria;c__Alphaproteobacteria;o__Rhodobacterales;f__Rhodobacteraceae;g__Cognatishimia;s__
SRR6854592.1	SRR6854592.1_vRhyme_bin_4	SRR6854592.1_bin.2	PHIST prediction	31.09	20.1939	Low-quality	Genome-fragment	21.91	Viruses: 1.00; Uroviricota: 0.94	73.19	1.732	d__Bacteria;p__Proteobacteria;c__Alphaproteobacteria;o__Rhodobacterales;f__Rhodobacteraceae;g__Planktomarina;s__
SRR6854593.1	SRR6854593.1_vRhyme_bin_2	SRR6854593.1_bin.1	PHIST prediction	45.5311	11.5972	Medium-quality	Genome-fragment	53.2	Viruses: 1.00; Uroviricota: 0.94	57.12	1.059	d__Bacteria;p__Proteobacteria;c__Alphaproteobacteria;o__Rhodobacterales;f__Rhodobacteraceae;g__Planktomarina;s__
SRR6854593.1	SRR6854593.1_vRhyme_bin_6	SRR6854593.1_bin.1	PHIST prediction	16.4774	11.5972	Low-quality	Genome-fragment	18.01	Viruses: 1.00; Uroviricota: 1.00	57.12	1.059	d__Bacteria;p__Proteobacteria;c__Alphaproteobacteria;o__Rhodobacterales;f__Rhodobacteraceae;g__Planktomarina;s__
SRR6854594.1	SRR6854594.1_vRhyme_bin_1	SRR6854594.1_bin.2	PHIST prediction	20.7326	22.9055	Low-quality	Genome-fragment	37.39	Viruses: 1.00; Uroviricota: 1.00	70.87	1.915	d__Bacteria;p__Proteobacteria;c__Alphaproteobacteria;o__Rhodobacterales;f__Rhodobacteraceae;g__Planktomarina;s__
SRR6854594.1	SRR6854594.1_vRhyme_bin_2	SRR6854594.1_bin.2	PHIST prediction	22.5124	22.9055	Low-quality	Genome-fragment	7.99	Viruses: 1.00; Uroviricota: 1.00	70.87	1.915	d__Bacteria;p__Proteobacteria;c__Alphaproteobacteria;o__Rhodobacterales;f__Rhodobacteraceae;g__Planktomarina;s__
SRR6854594.1	SRR6854594.1_vRhyme_bin_3	SRR6854594.1_bin.2	PHIST prediction	40.2949	22.9055	Medium-quality	Genome-fragment	82.95	Viruses: 1.00; Uroviricota: 0.97	70.87	1.915	d__Bacteria;p__Proteobacteria;c__Alphaproteobacteria;o__Rhodobacterales;f__Rhodobacteraceae;g__Planktomarina;s__
SRR6854594.1	SRR6854594.1_vRhyme_bin_7	SRR6854594.1_bin.2	PHIST prediction	15.7827	22.9055	Low-quality	Genome-fragment	19.06	Viruses: 1.00; Uroviricota: 1.00	70.87	1.915	d__Bacteria;p__Proteobacteria;c__Alphaproteobacteria;o__Rhodobacterales;f__Rhodobacteraceae;g__Planktomarina;s__
SRR6854594.1	SRR6854594.1_vRhyme_bin_8	SRR6854594.1_bin.1	PHIST prediction	455.94	9.13544	Medium-quality	Genome-fragment	58.62	Viruses: 1.00; Uroviricota: 0.81	99.74	0.098	d__Bacteria;p__Firmicutes;c__Bacilli;o__Mycoplasmatales;f__Mycoplasmataceae;g__Edwardiiplasma;s__
SRR6854595.1	SRR6854595.1_vRhyme_bin_1	SRR6854595.1_bin.3	PHIST prediction	9.25435	10.4582	Medium-quality	Genome-fragment	53.08	Viruses: 1.00; Uroviricota: 1.00	97.25	1.43	d__Bacteria;p__Bacteroidota;c__Bacteroidia;o__Bacteroidales;f__Bacteroidaceae;g__Phocaeicola;s__Phocaeicola plebeius_A
SRR6854595.1	SRR6854595.1_vRhyme_bin_3	SRR6854595.1_bin.1	PHIST prediction	24.2893	22.7903	High-quality	High-quality	90.33	Viruses: 0.96; Uroviricota: 0.87	56.71	1.245	d__Bacteria;p__Proteobacteria;c__Gammaproteobacteria;o__CAIQBE01;f__CAIQBE01;g__;s__
SRR6854595.1	SRR6854595.1_vRhyme_bin_3	SRR6854595.1_bin.5	PHIST prediction	24.2893	14.1398	High-quality	High-quality	90.33	Viruses: 0.96; Uroviricota: 0.87	65.78	3.868	d__Bacteria;p__Proteobacteria;c__Alphaproteobacteria;o__Rhodobacterales;f__Rhodobacteraceae;g__HIMB11;s__
SRR6854595.1	SRR6854595.1_vRhyme_bin_4	SRR6854595.1_bin.4	PHIST prediction	42.4549	15.9494	Low-quality	Genome-fragment	35.62	Viruses: 0.90; Uroviricota: 0.85	53.6	3.691	d__Bacteria;p__Proteobacteria;c__Gammaproteobacteria;o__GCA-001735895;f__GCA-001735895;g__GCA-001735895;s__
SRR6854595.1	SRR6854595.1_vRhyme_bin_9	SRR6854595.1_bin.5	PHIST prediction	12.0874	14.1398	Low-quality	Genome-fragment	12	Viruses: 1.00; Uroviricota: 1.00	65.78	3.868	d__Bacteria;p__Proteobacteria;c__Alphaproteobacteria;o__Rhodobacterales;f__Rhodobacteraceae;g__HIMB11;s__
SRR6854596.1	SRR6854596.1_vRhyme_bin_2	SRR6854596.1_bin.2	PHIST prediction	6.95253	7.4662	Medium-quality	Genome-fragment	55.12	Viruses: 1.00; Uroviricota: 1.00	94.08	3.242	d__Bacteria;p__Bacteroidota;c__Bacteroidia;o__Bacteroidales;f__Bacteroidaceae;g__Phocaeicola;s__Phocaeicola plebeius_A
SRR6854597.1	SRR6854597.1_vRhyme_bin_2	SRR6854597.1_bin.2	PHIST prediction	22.8823	8.6112	Low-quality	Genome-fragment	37.2	Viruses: 1.00; Uroviricota: 1.00	57.76	9.977	d__Bacteria;p__Verrucomicrobiota;c__Verrucomicrobiae;o__Verrucomicrobiales;f__Akkermansiaceae;g__SW10;s__
SRR6854597.1	SRR6854597.1_vRhyme_bin_3	SRR6854597.1_bin.5	PHIST prediction	14.2338	9.25336	Low-quality	Genome-fragment	29.1	Viruses: 1.00; Uroviricota: 1.00	52.86	9.436	d__Bacteria;p__Planctomycetota;c__Planctomycetes;o__Planctomycetales;f__Planctomycetaceae;g__;s__
SRR6854597.1	SRR6854597.1_vRhyme_bin_4	SRR6854597.1_bin.2	PHIST prediction	15.1269	8.6112	Low-quality	Genome-fragment	31.02	Viruses: 1.00; Uroviricota: 1.00	57.76	9.977	d__Bacteria;p__Verrucomicrobiota;c__Verrucomicrobiae;o__Verrucomicrobiales;f__Akkermansiaceae;g__SW10;s__
SRR6854597.1	SRR6854597.1_vRhyme_bin_5	SRR6854597.1_bin.2	PHIST prediction	15.2631	8.6112	Medium-quality	Genome-fragment	52.5	Viruses: 1.00; Uroviricota: 1.00	57.76	9.977	d__Bacteria;p__Verrucomicrobiota;c__Verrucomicrobiae;o__Verrucomicrobiales;f__Akkermansiaceae;g__SW10;s__
SRR6854597.1	SRR6854597.1_vRhyme_bin_6	SRR6854597.1_bin.2	PHIST prediction	20.8459	8.6112	Medium-quality	Genome-fragment	52.19	Viruses: 0.95; Uroviricota: 0.95	57.76	9.977	d__Bacteria;p__Verrucomicrobiota;c__Verrucomicrobiae;o__Verrucomicrobiales;f__Akkermansiaceae;g__SW10;s__
SRR6854597.1	SRR6854597.1_vRhyme_bin_6	SRR6854597.1_bin.5	PHIST prediction	20.8459	9.25336	Medium-quality	Genome-fragment	52.19	Viruses: 0.95; Uroviricota: 0.95	52.86	9.436	d__Bacteria;p__Planctomycetota;c__Planctomycetes;o__Planctomycetales;f__Planctomycetaceae;g__;s__
SRR6854597.1	SRR6854597.1_vRhyme_bin_7	SRR6854597.1_bin.2	PHIST prediction	10.8932	8.6112	Low-quality	Genome-fragment	29.5	Viruses: 0.97; Uroviricota: 0.91	57.76	9.977	d__Bacteria;p__Verrucomicrobiota;c__Verrucomicrobiae;o__Verrucomicrobiales;f__Akkermansiaceae;g__SW10;s__
SRR6854597.1	SRR6854597.1_vRhyme_bin_7	SRR6854597.1_bin.5	PHIST prediction	10.8932	9.25336	Low-quality	Genome-fragment	29.5	Viruses: 0.97; Uroviricota: 0.91	52.86	9.436	d__Bacteria;p__Planctomycetota;c__Planctomycetes;o__Planctomycetales;f__Planctomycetaceae;g__;s__
SRR6854597.1	SRR6854597.1_vRhyme_bin_9	SRR6854597.1_bin.4	PHIST prediction	25.2033	15.2829	Medium-quality	Genome-fragment	58.88	Viruses: 1.00; Uroviricota: 1.00	60.98	5.194	d__Bacteria;p__Proteobacteria;c__Alphaproteobacteria;o__Rhodobacterales;f__Rhodobacteraceae;g__Cognatishimia;s__
SRR6854598.1	SRR6854598.1_vRhyme_bin_1	SRR6854598.1_bin.2	PHIST prediction	54.9767	36.5467	Low-quality	Genome-fragment	6.99	Viruses: 1.00; Uroviricota: 1.00	64.66	6.094	d__Bacteria;p__Proteobacteria;c__Gammaproteobacteria;o__DTRM01;f__DTRM01;g__;s__
SRR6854598.1	SRR6854598.1_vRhyme_bin_10	SRR6854598.1_bin.2	PHIST prediction	16.271	36.5467	Low-quality	Genome-fragment	34.84	Viruses: 1.00; Uroviricota: 1.00	64.66	6.094	d__Bacteria;p__Proteobacteria;c__Gammaproteobacteria;o__DTRM01;f__DTRM01;g__;s__
SRR6854598.1	SRR6854598.1_vRhyme_bin_11	SRR6854598.1_bin.2	PHIST prediction	10.4075	36.5467	Low-quality	Genome-fragment	16.01	Viruses: 1.00; Uroviricota: 1.00	64.66	6.094	d__Bacteria;p__Proteobacteria;c__Gammaproteobacteria;o__DTRM01;f__DTRM01;g__;s__
SRR6854598.1	SRR6854598.1_vRhyme_bin_2	SRR6854598.1_bin.2	PHIST prediction	37.7262	36.5467	Medium-quality	Genome-fragment	75.65	Viruses: 1.00; Uroviricota: 1.00	64.66	6.094	d__Bacteria;p__Proteobacteria;c__Gammaproteobacteria;o__DTRM01;f__DTRM01;g__;s__
SRR6854598.1	SRR6854598.1_vRhyme_bin_4	SRR6854598.1_bin.2	PHIST prediction	38.6878	36.5467	Low-quality	Genome-fragment	35.58	Viruses: 0.84; Uroviricota: 0.84	64.66	6.094	d__Bacteria;p__Proteobacteria;c__Gammaproteobacteria;o__DTRM01;f__DTRM01;g__;s__
SRR6854598.1	SRR6854598.1_vRhyme_bin_6	SRR6854598.1_bin.2	PHIST prediction	14.2775	36.5467	Low-quality	Genome-fragment	37.55	Viruses: 1.00; Uroviricota: 0.94	64.66	6.094	d__Bacteria;p__Proteobacteria;c__Gammaproteobacteria;o__DTRM01;f__DTRM01;g__;s__
SRR6854598.1	SRR6854598.1_vRhyme_bin_7	SRR6854598.1_bin.2	PHIST prediction	55.8805	36.5467	Low-quality	Genome-fragment	43.61	Viruses: 1.00; Uroviricota: 1.00	64.66	6.094	d__Bacteria;p__Proteobacteria;c__Gammaproteobacteria;o__DTRM01;f__DTRM01;g__;s__
SRR6854598.1	SRR6854598.1_vRhyme_bin_8	SRR6854598.1_bin.2	PHIST prediction	15.4936	36.5467	Low-quality	Genome-fragment	17.11	Viruses: 1.00; Uroviricota: 1.00	64.66	6.094	d__Bacteria;p__Proteobacteria;c__Gammaproteobacteria;o__DTRM01;f__DTRM01;g__;s__
SRR6854599.1	SRR6854599.1_vRhyme_bin_1	SRR6854599.1_bin.2	PHIST prediction	36.3093	47.1564	High-quality	High-quality	93.2	Viruses: 0.88; Uroviricota: 0.88	67.78	0.176	d__Bacteria;p__Proteobacteria;c__Gammaproteobacteria;o__DTRM01;f__DTRM01;g__;s__
SRR6854599.1	SRR6854599.1_vRhyme_bin_10	SRR6854599.1_bin.2	PHIST prediction	17.8146	47.1564	Low-quality	Genome-fragment	20.64	Viruses: 0.95; Uroviricota: 0.95	67.78	0.176	d__Bacteria;p__Proteobacteria;c__Gammaproteobacteria;o__DTRM01;f__DTRM01;g__;s__
SRR6854599.1	SRR6854599.1_vRhyme_bin_5	SRR6854599.1_bin.2	PHIST prediction	13.3394	47.1564	Low-quality	Genome-fragment	3.84	Viruses: 1.00; Uroviricota: 1.00	67.78	0.176	d__Bacteria;p__Proteobacteria;c__Gammaproteobacteria;o__DTRM01;f__DTRM01;g__;s__
SRR6854599.1	SRR6854599.1_vRhyme_bin_6	SRR6854599.1_bin.1	PHIST prediction	50.8219	4.28711	Low-quality	Genome-fragment	11.77	Viruses: 1.00; Uroviricota: 1.00	51.45	1.429	d__Bacteria;p__Proteobacteria;c__Gammaproteobacteria;o__Pseudomonadales;f__Pseudomonadaceae;g__Pseudomonas_E;s__
SRR6854599.1	SRR6854599.1_vRhyme_bin_8	SRR6854599.1_bin.2	PHIST prediction	25.83	47.1564	Low-quality	Genome-fragment	19.88	Viruses: 0.89; Uroviricota: 0.89	67.78	0.176	d__Bacteria;p__Proteobacteria;c__Gammaproteobacteria;o__DTRM01;f__DTRM01;g__;s__
SRR6854599.1	SRR6854599.1_vRhyme_bin_9	SRR6854599.1_bin.1	PHIST prediction	84.8939	4.28711	Medium-quality	Genome-fragment	54.78	Viruses: 1.00; Uroviricota: 1.00	51.45	1.429	d__Bacteria;p__Proteobacteria;c__Gammaproteobacteria;o__Pseudomonadales;f__Pseudomonadaceae;g__Pseudomonas_E;s__
SRR6854600.1	SRR6854600.1_vRhyme_bin_1	SRR6854600.1_bin.5	PHIST prediction	61.8254	72.4114	Medium-quality	Genome-fragment	67.16	Viruses: 1.00; Uroviricota: 0.88	70.8	2.388	d__Bacteria;p__Proteobacteria;c__Gammaproteobacteria;o__QZLD01;f__;g__;s__
SRR6854600.1	SRR6854600.1_vRhyme_bin_10	SRR6854600.1_bin.1	PHIST prediction	21.6118	6.08456	Medium-quality	Genome-fragment	53	Viruses: 0.97; Uroviricota: 0.97	85.33	3.139	d__Bacteria;p__Proteobacteria;c__Gammaproteobacteria;o__Diplorickettsiales;f__Diplorickettsiaceae;g__Rickettsiella_A;s__
SRR6854600.1	SRR6854600.1_vRhyme_bin_10	SRR6854600.1_bin.5	PHIST prediction	21.6118	72.4114	Medium-quality	Genome-fragment	53	Viruses: 0.97; Uroviricota: 0.97	70.8	2.388	d__Bacteria;p__Proteobacteria;c__Gammaproteobacteria;o__QZLD01;f__;g__;s__
SRR6854600.1	SRR6854600.1_vRhyme_bin_11	SRR6854600.1_bin.5	PHIST prediction	21.592	72.4114	Low-quality	Genome-fragment	26.01	Viruses: 1.00; Uroviricota: 1.00	70.8	2.388	d__Bacteria;p__Proteobacteria;c__Gammaproteobacteria;o__QZLD01;f__;g__;s__
SRR6854600.1	SRR6854600.1_vRhyme_bin_12	SRR6854600.1_bin.5	PHIST prediction	26.8778	72.4114	Low-quality	Genome-fragment	40.35	Viruses: 1.00; Uroviricota: 1.00	70.8	2.388	d__Bacteria;p__Proteobacteria;c__Gammaproteobacteria;o__QZLD01;f__;g__;s__
SRR6854600.1	SRR6854600.1_vRhyme_bin_13	SRR6854600.1_bin.5	PHIST prediction	21.3421	72.4114	Low-quality	Genome-fragment	35.95	Viruses: 1.00; Uroviricota: 1.00	70.8	2.388	d__Bacteria;p__Proteobacteria;c__Gammaproteobacteria;o__QZLD01;f__;g__;s__
SRR6854600.1	SRR6854600.1_vRhyme_bin_14	SRR6854600.1_bin.5	PHIST prediction	34.4141	72.4114	Medium-quality	Genome-fragment	51.36	Viruses: 0.98; Uroviricota: 0.98	70.8	2.388	d__Bacteria;p__Proteobacteria;c__Gammaproteobacteria;o__QZLD01;f__;g__;s__
SRR6854600.1	SRR6854600.1_vRhyme_bin_18	SRR6854600.1_bin.5	PHIST prediction	20.877	72.4114	Low-quality	Genome-fragment	16.56	Viruses: 1.00; Uroviricota: 1.00	70.8	2.388	d__Bacteria;p__Proteobacteria;c__Gammaproteobacteria;o__QZLD01;f__;g__;s__
SRR6854600.1	SRR6854600.1_vRhyme_bin_19	SRR6854600.1_bin.2	PHIST prediction	45.6741	6.80798	Medium-quality	Genome-fragment	86.4	Viruses: 1.00; Uroviricota: 1.00	92.15	2.179	d__Bacteria;p__Proteobacteria;c__Alphaproteobacteria;o__Rickettsiales;f__Anaplasmataceae;g__Wolbachia;s__Wolbachia sp001648025
SRR6854600.1	SRR6854600.1_vRhyme_bin_2	SRR6854600.1_bin.5	PHIST prediction	58.7195	72.4114	Low-quality	Genome-fragment	29.44	Viruses: 1.00; Uroviricota: 1.00	70.8	2.388	d__Bacteria;p__Proteobacteria;c__Gammaproteobacteria;o__QZLD01;f__;g__;s__
SRR6854600.1	SRR6854600.1_vRhyme_bin_20	SRR6854600.1_bin.5	PHIST prediction	21.5386	72.4114	Low-quality	Genome-fragment	17.01	Viruses: 1.00; Uroviricota: 1.00	70.8	2.388	d__Bacteria;p__Proteobacteria;c__Gammaproteobacteria;o__QZLD01;f__;g__;s__
SRR6854600.1	SRR6854600.1_vRhyme_bin_22	SRR6854600.1_bin.5	PHIST prediction	15.0587	72.4114	Low-quality	Genome-fragment	14.15	Viruses: 1.00; Uroviricota: 1.00	70.8	2.388	d__Bacteria;p__Proteobacteria;c__Gammaproteobacteria;o__QZLD01;f__;g__;s__
SRR6854600.1	SRR6854600.1_vRhyme_bin_4	SRR6854600.1_bin.1	PHIST prediction	72.9644	6.08456	Low-quality	Genome-fragment	48.07	Viruses: 0.94; Uroviricota: 0.90	85.33	3.139	d__Bacteria;p__Proteobacteria;c__Gammaproteobacteria;o__Diplorickettsiales;f__Diplorickettsiaceae;g__Rickettsiella_A;s__
SRR6854600.1	SRR6854600.1_vRhyme_bin_5	SRR6854600.1_bin.5	PHIST prediction	59.8693	72.4114	Low-quality	Genome-fragment	22.66	Viruses: 1.00; Uroviricota: 0.76	70.8	2.388	d__Bacteria;p__Proteobacteria;c__Gammaproteobacteria;o__QZLD01;f__;g__;s__
SRR6854600.1	SRR6854600.1_vRhyme_bin_6	SRR6854600.1_bin.5	PHIST prediction	148.869	72.4114	Medium-quality	Genome-fragment	78.04	Viruses: 0.93; Uroviricota: 0.90	70.8	2.388	d__Bacteria;p__Proteobacteria;c__Gammaproteobacteria;o__QZLD01;f__;g__;s__
SRR6854600.1	SRR6854600.1_vRhyme_bin_7	SRR6854600.1_bin.1	PHIST prediction	99.8851	6.08456	Low-quality	Genome-fragment	13.64	Viruses: 1.00; Uroviricota: 1.00	85.33	3.139	d__Bacteria;p__Proteobacteria;c__Gammaproteobacteria;o__Diplorickettsiales;f__Diplorickettsiaceae;g__Rickettsiella_A;s__
SRR6854600.1	SRR6854600.1_vRhyme_bin_7	SRR6854600.1_bin.5	PHIST prediction	99.8851	72.4114	Low-quality	Genome-fragment	13.64	Viruses: 1.00; Uroviricota: 1.00	70.8	2.388	d__Bacteria;p__Proteobacteria;c__Gammaproteobacteria;o__QZLD01;f__;g__;s__
SRR6854600.1	SRR6854600.1_vRhyme_bin_8	SRR6854600.1_bin.5	PHIST prediction	27.8635	72.4114	Low-quality	Genome-fragment	48.98	Viruses: 1.00; Uroviricota: 1.00	70.8	2.388	d__Bacteria;p__Proteobacteria;c__Gammaproteobacteria;o__QZLD01;f__;g__;s__
SRR6854600.1	SRR6854600.1_vRhyme_bin_9	SRR6854600.1_bin.5	PHIST prediction	34.4019	72.4114	Low-quality	Genome-fragment	43.19	Viruses: 1.00; Uroviricota: 1.00	70.8	2.388	d__Bacteria;p__Proteobacteria;c__Gammaproteobacteria;o__QZLD01;f__;g__;s__
SRR6854601.1	SRR6854601.1_vRhyme_bin_11	SRR6854601.1_bin.6	PHIST prediction	11.9748	9.81101	Low-quality	Genome-fragment	42.39	Viruses: 0.81; Uroviricota: 0.67	61.98	9.253	d__Bacteria;p__Planctomycetota;c__Planctomycetes;o__Planctomycetales;f__Planctomycetaceae;g__;s__
SRR6854601.1	SRR6854601.1_vRhyme_bin_15	SRR6854601.1_bin.6	PHIST prediction	17.149	9.81101	Low-quality	Genome-fragment	11.21	Viruses: 1.00; Uroviricota: 0.80	61.98	9.253	d__Bacteria;p__Planctomycetota;c__Planctomycetes;o__Planctomycetales;f__Planctomycetaceae;g__;s__
SRR6854601.1	SRR6854601.1_vRhyme_bin_18	SRR6854601.1_bin.3	PHIST prediction	10.2931	12.9111	Low-quality	Genome-fragment	9.26	Viruses: 0.77; Uroviricota: 0.77	71.04	1.36	d__Bacteria;p__Verrucomicrobiota;c__Verrucomicrobiae;o__Verrucomicrobiales;f__Akkermansiaceae;g__SW10;s__
SRR6854601.1	SRR6854601.1_vRhyme_bin_18	SRR6854601.1_bin.6	PHIST prediction	10.2931	9.81101	Low-quality	Genome-fragment	9.26	Viruses: 0.77; Uroviricota: 0.77	61.98	9.253	d__Bacteria;p__Planctomycetota;c__Planctomycetes;o__Planctomycetales;f__Planctomycetaceae;g__;s__
SRR6854601.1	SRR6854601.1_vRhyme_bin_19	SRR6854601.1_bin.2	PHIST prediction	25.7409	26.9459	Low-quality	Genome-fragment	40.59	Viruses: 1.00; Uroviricota: 1.00	52.79	1.902	d__Bacteria;p__Proteobacteria;c__Gammaproteobacteria;o__QZLD01;f__;g__;s__
SRR6854601.1	SRR6854601.1_vRhyme_bin_19	SRR6854601.1_bin.3	PHIST prediction	25.7409	12.9111	Low-quality	Genome-fragment	40.59	Viruses: 1.00; Uroviricota: 1.00	71.04	1.36	d__Bacteria;p__Verrucomicrobiota;c__Verrucomicrobiae;o__Verrucomicrobiales;f__Akkermansiaceae;g__SW10;s__
SRR6854601.1	SRR6854601.1_vRhyme_bin_20	SRR6854601.1_bin.6	PHIST prediction	22.8466	9.81101	Medium-quality	Genome-fragment	70.85	Viruses: 1.00; Uroviricota: 1.00	61.98	9.253	d__Bacteria;p__Planctomycetota;c__Planctomycetes;o__Planctomycetales;f__Planctomycetaceae;g__;s__
SRR6854601.1	SRR6854601.1_vRhyme_bin_22	SRR6854601.1_bin.3	PHIST prediction	9.31204	12.9111	Low-quality	Genome-fragment	45.42	Viruses: 1.00; Uroviricota: 1.00	71.04	1.36	d__Bacteria;p__Verrucomicrobiota;c__Verrucomicrobiae;o__Verrucomicrobiales;f__Akkermansiaceae;g__SW10;s__
SRR6854601.1	SRR6854601.1_vRhyme_bin_22	SRR6854601.1_bin.6	PHIST prediction	9.31204	9.81101	Low-quality	Genome-fragment	45.42	Viruses: 1.00; Uroviricota: 1.00	61.98	9.253	d__Bacteria;p__Planctomycetota;c__Planctomycetes;o__Planctomycetales;f__Planctomycetaceae;g__;s__
SRR6854601.1	SRR6854601.1_vRhyme_bin_23	SRR6854601.1_bin.5	PHIST prediction	14.8575	12.9588	Low-quality	Genome-fragment	9.09	Viruses: 1.00; Uroviricota: 0.58	60.09	9.482	d__Bacteria;p__Proteobacteria;c__Alphaproteobacteria;o__Rhodobacterales;f__Rhodobacteraceae;g__Dinoroseobacter;s__
SRR6854601.1	SRR6854601.1_vRhyme_bin_24	SRR6854601.1_bin.5	PHIST prediction	16.475	12.9588	Low-quality	Genome-fragment	36.15	Viruses: 1.00; Uroviricota: 1.00	60.09	9.482	d__Bacteria;p__Proteobacteria;c__Alphaproteobacteria;o__Rhodobacterales;f__Rhodobacteraceae;g__Dinoroseobacter;s__
SRR6854601.1	SRR6854601.1_vRhyme_bin_25	SRR6854601.1_bin.6	PHIST prediction	10.4757	9.81101	Low-quality	Genome-fragment	6.75	Viruses: 1.00; Uroviricota: 1.00	61.98	9.253	d__Bacteria;p__Planctomycetota;c__Planctomycetes;o__Planctomycetales;f__Planctomycetaceae;g__;s__
SRR6854601.1	SRR6854601.1_vRhyme_bin_26	SRR6854601.1_bin.3	PHIST prediction	26.5307	12.9111	Low-quality	Genome-fragment	48.16	Viruses: 1.00; Uroviricota: 1.00	71.04	1.36	d__Bacteria;p__Verrucomicrobiota;c__Verrucomicrobiae;o__Verrucomicrobiales;f__Akkermansiaceae;g__SW10;s__
SRR6854601.1	SRR6854601.1_vRhyme_bin_27	SRR6854601.1_bin.1	PHIST prediction	15.4973	4.2031	Low-quality	Genome-fragment	16.99	Viruses: 1.00; Uroviricota: 1.00	57.27	1.28	d__Bacteria;p__Proteobacteria;c__Gammaproteobacteria;o__Pseudomonadales;f__Pseudomonadaceae;g__Pseudomonas_E;s__Pseudomonas_E fluorescens_AN
SRR6854601.1	SRR6854601.1_vRhyme_bin_29	SRR6854601.1_bin.6	PHIST prediction	8.66565	9.81101	Low-quality	Genome-fragment	21.47	Viruses: 1.00; Uroviricota: 1.00	61.98	9.253	d__Bacteria;p__Planctomycetota;c__Planctomycetes;o__Planctomycetales;f__Planctomycetaceae;g__;s__
SRR6854601.1	SRR6854601.1_vRhyme_bin_31	SRR6854601.1_bin.5	PHIST prediction	19.9207	12.9588	Low-quality	Genome-fragment	26.06	Viruses: 1.00; Uroviricota: 1.00	60.09	9.482	d__Bacteria;p__Proteobacteria;c__Alphaproteobacteria;o__Rhodobacterales;f__Rhodobacteraceae;g__Dinoroseobacter;s__
SRR6854601.1	SRR6854601.1_vRhyme_bin_31	SRR6854601.1_bin.6	PHIST prediction	19.9207	9.81101	Low-quality	Genome-fragment	26.06	Viruses: 1.00; Uroviricota: 1.00	61.98	9.253	d__Bacteria;p__Planctomycetota;c__Planctomycetes;o__Planctomycetales;f__Planctomycetaceae;g__;s__
SRR6854601.1	SRR6854601.1_vRhyme_bin_9	SRR6854601.1_bin.4	PHIST prediction	13.1872	21.1228	Medium-quality	Genome-fragment	53.84	Viruses: 0.90; Uroviricota: 0.90	84.15	1.022	d__Bacteria;p__Proteobacteria;c__Alphaproteobacteria;o__Rhodobacterales;f__Rhodobacteraceae;g__Cognatishimia;s__
SRR6854602.1	SRR6854602.1_vRhyme_bin_32	SRR6854602.1_bin.10	PHIST prediction	15.3384	22.8149	High-quality	High-quality	97	Viruses: 1.00; Uroviricota: 0.85	79.68	3.369	d__Bacteria;p__Proteobacteria;c__Alphaproteobacteria;o__Rhodobacterales;f__Rhodobacteraceae;g__Sulfitobacter;s__
SRR6854603.1	SRR6854603.1_vRhyme_bin_16	SRR6854603.1_bin.15	Blastn similarity and PHIST prediction	8.84718	11.4235	Low-quality	Genome-fragment	1.95	Viruses: 1.00; Uroviricota: 1.00	55.25	0	d__Bacteria;p__Bacteroidota;c__Bacteroidia;o__Flavobacteriales;f__Flavobacteriaceae;g__CAU-1491;s__
SRR6854603.1	SRR6854603.1_vRhyme_bin_18	SRR6854603.1_bin.15	Blastn similarity and PHIST prediction	9.5285	11.4235	Medium-quality	Genome-fragment	63.83	Viruses: 1.00; Uroviricota: 1.00	55.25	0	d__Bacteria;p__Bacteroidota;c__Bacteroidia;o__Flavobacteriales;f__Flavobacteriaceae;g__CAU-1491;s__
SRR6854603.1	SRR6854603.1_vRhyme_bin_23	SRR6854603.1_bin.15	PHIST prediction	9.32019	11.4235	Low-quality	Genome-fragment	9.7	Viruses: 0.95; Uroviricota: 0.86	55.25	0	d__Bacteria;p__Bacteroidota;c__Bacteroidia;o__Flavobacteriales;f__Flavobacteriaceae;g__CAU-1491;s__
SRR6854603.1	SRR6854603.1_vRhyme_bin_26	SRR6854603.1_bin.15	PHIST prediction	8.94447	11.4235	Low-quality	Genome-fragment	4.99	Viruses: 0.91; Uroviricota: 0.91	55.25	0	d__Bacteria;p__Bacteroidota;c__Bacteroidia;o__Flavobacteriales;f__Flavobacteriaceae;g__CAU-1491;s__
SRR6854603.1	SRR6854603.1_vRhyme_bin_67	SRR6854603.1_bin.4	PHIST prediction	8.38116	13.1512	Low-quality	Genome-fragment	15.98	Viruses: 1.00; Uroviricota: 1.00	59.66	0.862	d__Bacteria;p__Proteobacteria;c__Gammaproteobacteria;o__Pseudomonadales;f__Halieaceae;g__;s__
SRR6854604.1	SRR6854604.1_vRhyme_bin_11	SRR6854604.1_bin.4	PHIST prediction	13.7963	6.36385	Medium-quality	Genome-fragment	53.72	Viruses: 0.97; Uroviricota: 0.93	61.27	6.614	d__Bacteria;p__Proteobacteria;c__Gammaproteobacteria;o__Pseudomonadales;f__Cellvibrionaceae;g__;s__
SRR6854605.1	SRR6854605.1_vRhyme_bin_1	SRR6854605.1_bin.2	PHIST prediction	5.62999	11.0414	Low-quality	Genome-fragment	7.41	Viruses: 1.00; Uroviricota: 1.00	88.81	1.204	d__Bacteria;p__Proteobacteria;c__Alphaproteobacteria;o__Rhizobiales;f__Rhizobiaceae;g__R2A130;s__
SRR6854605.1	SRR6854605.1_vRhyme_bin_29	SRR6854605.1_bin.2	PHIST prediction	6.85387	11.0414	Low-quality	Genome-fragment	17.42	Viruses: 1.00; Uroviricota: 1.00	88.81	1.204	d__Bacteria;p__Proteobacteria;c__Alphaproteobacteria;o__Rhizobiales;f__Rhizobiaceae;g__R2A130;s__
SRR6854605.1	SRR6854605.1_vRhyme_bin_35	SRR6854605.1_bin.8	PHIST prediction	10.9848	10.6785	Medium-quality	Genome-fragment	61.9	Viruses: 1.00; Uroviricota: 1.00	88.44	3.657	d__Bacteria;p__Verrucomicrobiota;c__Verrucomicrobiae;o__Verrucomicrobiales;f__DEV007;g__;s__
SRR6854605.1	SRR6854605.1_vRhyme_bin_38	SRR6854605.1_bin.22	Blastn similarity and PHIST prediction	13.0403	22.7496	Low-quality	Genome-fragment	18.27	Viruses: 1.00; Uroviricota: 1.00	54.46	4.31	d__Bacteria;p__Proteobacteria;c__Alphaproteobacteria;o__Rhodobacterales;f__Rhodobacteraceae;g__Cognatiyoonia;s__
SRR6854711.1	SRR6854711.1_vRhyme_bin_154	SRR6854711.1_bin.3	PHIST prediction	12.6667	8.40452	Low-quality	Genome-fragment	15.58	Viruses: 1.00; Uroviricota: 1.00	83.04	2.412	d__Bacteria;p__Cyanobacteria;c__Cyanobacteriia;o__PCC-6307;f__Cyanobiaceae;g__Synechococcus_C;s__Synechococcus_C sp000063505
SRR6854713.1	SRR6854713.1_vRhyme_bin_13	SRR6854713.1_bin.9	PHIST prediction	10.333	14.2073	Medium-quality	Genome-fragment	70.07	Viruses: 1.00; Uroviricota: 0.59	98.3	0	d__Bacteria;p__Proteobacteria;c__Alphaproteobacteria;o__Rhodobacterales;f__Rhodobacteraceae;g__;s__
SRR6854713.1	SRR6854713.1_vRhyme_bin_9	SRR6854713.1_bin.2	PHIST prediction	13.711	7.28606	High-quality	High-quality	93.34	Viruses: 0.79; Uroviricota: 0.67	56.66	2.586	d__Bacteria;p__Proteobacteria;c__Alphaproteobacteria;o__Rhizobiales;f__Rhizobiaceae;g__;s__
SRR6854715.1	SRR6854715.1_vRhyme_bin_73	SRR6854715.1_bin.9	PHIST prediction	8.12516	8.96132	Low-quality	Genome-fragment	17.99	Viruses: 1.00; Uroviricota: 1.00	94.56	3.333	d__Bacteria;p__Planctomycetota;c__Planctomycetes;o__Planctomycetales;f__Planctomycetaceae;g__;s__
SRR6854716.1	SRR6854716.1_vRhyme_bin_12	SRR6854716.1_bin.9	PHIST prediction	21.1306	5.36516	High-quality	High-quality	100	Viruses: 1.00; Uroviricota: 0.69	70.14	1.123	d__Bacteria;p__Planctomycetota;c__Planctomycetes;o__Planctomycetales;f__Planctomycetaceae;g__;s__
SRR6854716.1	SRR6854716.1_vRhyme_bin_129	SRR6854716.1_bin.9	PHIST prediction	14.4967	5.36516	High-quality	High-quality	91.05	Viruses: 0.96; Uroviricota: 0.65	70.14	1.123	d__Bacteria;p__Planctomycetota;c__Planctomycetes;o__Planctomycetales;f__Planctomycetaceae;g__;s__
SRR6854716.1	SRR6854716.1_vRhyme_bin_251	SRR6854716.1_bin.5	PHIST prediction	82.4475	16.2083	Low-quality	Genome-fragment	37.45	Viruses: 0.82; Uroviricota: 0.82	91.39	0	d__Bacteria;p__Proteobacteria;c__Alphaproteobacteria;o__UBA7879;f__UBA7879;g__;s__
SRR6854716.1	SRR6854716.1_vRhyme_bin_275	SRR6854716.1_bin.19	PHIST prediction	7.66926	9.75028	Low-quality	Genome-fragment	35.1	Viruses: 0.94; Uroviricota: 0.94	82.16	6.241	d__Bacteria;p__Proteobacteria;c__Alphaproteobacteria;o__Rhodobacterales;f__Rhodobacteraceae;g__Cognatishimia;s__
SRR6854716.1	SRR6854716.1_vRhyme_bin_3	SRR6854716.1_bin.5	PHIST prediction	57.6973	16.2083	High-quality	High-quality	99.01	Viruses: 0.91; Uroviricota: 0.91	91.39	0	d__Bacteria;p__Proteobacteria;c__Alphaproteobacteria;o__UBA7879;f__UBA7879;g__;s__
SRR6854719.1	SRR6854719.1_vRhyme_bin_27	SRR6854719.1_bin.11	PHIST prediction	18.276	10.1918	Medium-quality	Genome-fragment	80.29	Viruses: 1.00; Uroviricota: 0.91	82.27	3.378	d__Bacteria;p__Verrucomicrobiota;c__Verrucomicrobiae;o__Opitutales;f__UBA1977;g__;s__
SRR6854719.1	SRR6854719.1_vRhyme_bin_79	SRR6854719.1_bin.11	PHIST prediction	17.6182	10.1918	Medium-quality	Genome-fragment	62.96	Viruses: 1.00; Uroviricota: 0.99	82.27	3.378	d__Bacteria;p__Verrucomicrobiota;c__Verrucomicrobiae;o__Opitutales;f__UBA1977;g__;s__
SRR6854719.1	SRR6854719.1_vRhyme_bin_91	SRR6854719.1_bin.10	PHIST prediction	10.859	6.46247	Low-quality	Genome-fragment	26.81	Viruses: 1.00; Uroviricota: 1.00	63.91	0.247	d__Bacteria;p__Bacteroidota;c__Bacteroidia;o__Chitinophagales;f__Saprospiraceae;g__Aureispira;s__
SRR6854723.1	SRR6854723.1_vRhyme_bin_3	SRR6854723.1_bin.5	PHIST prediction	9.56483	12.0633	Low-quality	Genome-fragment	44.33	Viruses: 1.00; Uroviricota: 1.00	94.23	1.115	d__Bacteria;p__Proteobacteria;c__Gammaproteobacteria;o__Thiohalobacterales;f__;g__;s__
SRR6869023.1	SRR6869023.1_vRhyme_bin_11	SRR6869023.1_bin.25	PHIST prediction	55.2709	31.0449	Low-quality	Genome-fragment	46.98	Viruses: 1.00; Uroviricota: 0.92	79.54	9.133	d__Bacteria;p__Cyanobacteria;c__Cyanobacteriia;o__Cyanobacteriales;f__Xenococcaceae;g__Pleurocapsa;s__
SRR6869023.1	SRR6869023.1_vRhyme_bin_110	SRR6869023.1_bin.26	PHIST prediction	7.18382	16.3379	Low-quality	Genome-fragment	14.36	Viruses: 1.00; Uroviricota: 0.76	63.46	6.004	d__Bacteria;p__Cyanobacteria;c__Cyanobacteriia;o__Cyanobacteriales;f__Xenococcaceae;g__Pleurocapsa;s__
SRR6869023.1	SRR6869023.1_vRhyme_bin_13	SRR6869023.1_bin.26	PHIST prediction	232.161	16.3379	Low-quality	Genome-fragment	25.79	Viruses: 1.00; Uroviricota: 1.00	63.46	6.004	d__Bacteria;p__Cyanobacteria;c__Cyanobacteriia;o__Cyanobacteriales;f__Xenococcaceae;g__Pleurocapsa;s__
SRR6869023.1	SRR6869023.1_vRhyme_bin_148	SRR6869023.1_bin.24	PHIST prediction	19.9529	4.61668	Medium-quality	Genome-fragment	70.65	Viruses: 0.95; Uroviricota: 0.95	55.5	7.88	d__Bacteria;p__Cyanobacteria;c__Cyanobacteriia;o__Phormidesmiales;f__Phormidesmiaceae;g__Phormidesmis;s__
SRR6869023.1	SRR6869023.1_vRhyme_bin_160	SRR6869023.1_bin.25	PHIST prediction	636.215	31.0449	Medium-quality	Genome-fragment	58.93	Viruses: 1.00; Uroviricota: 1.00	79.54	9.133	d__Bacteria;p__Cyanobacteria;c__Cyanobacteriia;o__Cyanobacteriales;f__Xenococcaceae;g__Pleurocapsa;s__
SRR6869023.1	SRR6869023.1_vRhyme_bin_19	SRR6869023.1_bin.26	PHIST prediction	141.532	16.3379	Low-quality	Genome-fragment	24.33	Viruses: 1.00; Uroviricota: 0.72	63.46	6.004	d__Bacteria;p__Cyanobacteria;c__Cyanobacteriia;o__Cyanobacteriales;f__Xenococcaceae;g__Pleurocapsa;s__
SRR6869023.1	SRR6869023.1_vRhyme_bin_26	SRR6869023.1_bin.26	PHIST prediction	57.6852	16.3379	Medium-quality	Genome-fragment	51.06	Viruses: 1.00; Uroviricota: 1.00	63.46	6.004	d__Bacteria;p__Cyanobacteria;c__Cyanobacteriia;o__Cyanobacteriales;f__Xenococcaceae;g__Pleurocapsa;s__
SRR6869023.1	SRR6869023.1_vRhyme_bin_27	SRR6869023.1_bin.3	PHIST prediction	115.364	1077.67	Medium-quality	Genome-fragment	72.06	Viruses: 1.00; Uroviricota: 1.00	71.78	1.31	d__Bacteria;p__Cyanobacteria;c__Cyanobacteriia;o__Cyanobacteriales;f__Xenococcaceae;g__Pleurocapsa;s__
SRR6869023.1	SRR6869023.1_vRhyme_bin_29	SRR6869023.1_bin.3	Blastn similarity and PHIST prediction	41.7165	1077.67	Medium-quality	Genome-fragment	80	Viruses: 0.94; Uroviricota: 0.82	71.78	1.31	d__Bacteria;p__Cyanobacteria;c__Cyanobacteriia;o__Cyanobacteriales;f__Xenococcaceae;g__Pleurocapsa;s__
SRR6869023.1	SRR6869023.1_vRhyme_bin_3	SRR6869023.1_bin.3	Blastn similarity and PHIST prediction	199.163	1077.67	High-quality	High-quality	100	Viruses: 0.92; Uroviricota: 0.75	71.78	1.31	d__Bacteria;p__Cyanobacteria;c__Cyanobacteriia;o__Cyanobacteriales;f__Xenococcaceae;g__Pleurocapsa;s__
SRR6869023.1	SRR6869023.1_vRhyme_bin_3	SRR6869023.1_bin.25	Blastn similarity	199.163	31.0449	High-quality	High-quality	100	Viruses: 0.92; Uroviricota: 0.75	79.54	9.133	d__Bacteria;p__Cyanobacteria;c__Cyanobacteriia;o__Cyanobacteriales;f__Xenococcaceae;g__Pleurocapsa;s__
SRR6869023.1	SRR6869023.1_vRhyme_bin_52	SRR6869023.1_bin.25	PHIST prediction	33.6887	31.0449	Low-quality	Genome-fragment	45.94	Viruses: 0.85; Uroviricota: 0.63	79.54	9.133	d__Bacteria;p__Cyanobacteria;c__Cyanobacteriia;o__Cyanobacteriales;f__Xenococcaceae;g__Pleurocapsa;s__
SRR6869023.1	SRR6869023.1_vRhyme_bin_52	SRR6869023.1_bin.26	PHIST prediction	33.6887	16.3379	Low-quality	Genome-fragment	45.94	Viruses: 0.85; Uroviricota: 0.63	63.46	6.004	d__Bacteria;p__Cyanobacteria;c__Cyanobacteriia;o__Cyanobacteriales;f__Xenococcaceae;g__Pleurocapsa;s__
SRR6869023.1	SRR6869023.1_vRhyme_bin_65	SRR6869023.1_bin.26	PHIST prediction	61.0591	16.3379	Low-quality	Genome-fragment	18.29	Viruses: 0.60; Uroviricota: 0.60	63.46	6.004	d__Bacteria;p__Cyanobacteria;c__Cyanobacteriia;o__Cyanobacteriales;f__Xenococcaceae;g__Pleurocapsa;s__
SRR6869023.1	SRR6869023.1_vRhyme_bin_67	SRR6869023.1_bin.26	PHIST prediction	35.904	16.3379	Low-quality	Genome-fragment	16.23	Viruses: 1.00; Uroviricota: 1.00	63.46	6.004	d__Bacteria;p__Cyanobacteria;c__Cyanobacteriia;o__Cyanobacteriales;f__Xenococcaceae;g__Pleurocapsa;s__
SRR6869023.1	SRR6869023.1_vRhyme_bin_85	SRR6869023.1_bin.25	PHIST prediction	10.3629	31.0449	Low-quality	Genome-fragment	39.14	Viruses: 1.00; Uroviricota: 1.00	79.54	9.133	d__Bacteria;p__Cyanobacteria;c__Cyanobacteriia;o__Cyanobacteriales;f__Xenococcaceae;g__Pleurocapsa;s__
SRR6869023.1	SRR6869023.1_vRhyme_bin_88	SRR6869023.1_bin.26	PHIST prediction	10.9374	16.3379	Medium-quality	Genome-fragment	66.87	Viruses: 1.00; Uroviricota: 1.00	63.46	6.004	d__Bacteria;p__Cyanobacteria;c__Cyanobacteriia;o__Cyanobacteriales;f__Xenococcaceae;g__Pleurocapsa;s__
SRR6869023.1	SRR6869023.1_vRhyme_bin_89	SRR6869023.1_bin.26	PHIST prediction	12.7306	16.3379	Low-quality	Genome-fragment	8.89	Viruses: 1.00; Uroviricota: 1.00	63.46	6.004	d__Bacteria;p__Cyanobacteria;c__Cyanobacteriia;o__Cyanobacteriales;f__Xenococcaceae;g__Pleurocapsa;s__
SRR6869023.1	SRR6869023.1_vRhyme_bin_91	SRR6869023.1_bin.2	PHIST prediction	12.952	6.83997	Low-quality	Genome-fragment	44.28	Viruses: 1.00; Uroviricota: 0.91	59.16	2.037	d__Bacteria;p__Cyanobacteria;c__Cyanobacteriia;o__Cyanobacteriales;f__Xenococcaceae;g__Pleurocapsa;s__
SRR6869023.1	SRR6869023.1_vRhyme_bin_93	SRR6869023.1_bin.26	PHIST prediction	74.3573	16.3379	Low-quality	Genome-fragment	29.35	Viruses: 0.58; Uroviricota: 0.58	63.46	6.004	d__Bacteria;p__Cyanobacteria;c__Cyanobacteriia;o__Cyanobacteriales;f__Xenococcaceae;g__Pleurocapsa;s__
SRR6869023.1	SRR6869023.1_vRhyme_bin_97	SRR6869023.1_bin.11	PHIST prediction	10.6601	32.7673	Low-quality	Genome-fragment	7.52	Viruses: 1.00; Uroviricota: 1.00	93.59	1.818	d__Bacteria;p__Proteobacteria;c__Alphaproteobacteria;o__Caulobacterales;f__Maricaulaceae;g__Algimonas;s__
SRR6869025.1	SRR6869025.1_vRhyme_bin_24	SRR6869025.1_bin.3	PHIST prediction	15.2536	6.38409	Low-quality	Genome-fragment	34.95	Viruses: 1.00; Uroviricota: 0.60	78.95	0.555	d__Bacteria;p__Proteobacteria;c__Gammaproteobacteria;o__JABABF01;f__JABABF01;g__;s__
SRR6869025.1	SRR6869025.1_vRhyme_bin_24	SRR6869025.1_bin.5	PHIST prediction	15.2536	4.23893	Low-quality	Genome-fragment	34.95	Viruses: 1.00; Uroviricota: 0.60	66.23	4.873	d__Bacteria;p__Proteobacteria;c__Gammaproteobacteria;o__Pseudomonadales;f__HTCC2089;g__UBA4421;s__
SRR6869026.1	SRR6869026.1_vRhyme_bin_18	SRR6869026.1_bin.4	PHIST prediction	16.6035	28.2038	High-quality	High-quality	100	Viruses: 1.00; Uroviricota: 0.53	57.09	1.941	d__Archaea;p__Thermoproteota;c__Nitrososphaeria;o__Nitrososphaerales;f__Nitrosopumilaceae;g__Nitrosopumilus;s__
SRR6869027.1	SRR6869027.1_vRhyme_bin_22	SRR6869027.1_bin.7	PHIST prediction	7.65613	11.2863	Low-quality	Genome-fragment	7.86	Viruses: 1.00; Uroviricota: 1.00	79.12	3.883	Archaea (lineage information only from CheckM)
SRR6869027.1	SRR6869027.1_vRhyme_bin_25	SRR6869027.1_bin.2	PHIST prediction	7.67022	4.87029	Low-quality	Genome-fragment	31.69	Viruses: 1.00; Uroviricota: 1.00	54.29	0	d__Bacteria;p__Bdellovibrionota;c__Oligoflexia;o__Oligoflexales;f__Oligoflexaceae;g__Pseudobacteriovorax;s__
SRR6869027.1	SRR6869027.1_vRhyme_bin_34	SRR6869027.1_bin.3	PHIST prediction	6.51542	28.0254	Low-quality	Genome-fragment	8.6	Viruses: 1.00; Uroviricota: 1.00	58.6	0.97	d__Archaea;p__Thermoproteota;c__Nitrososphaeria;o__Nitrososphaerales;f__Nitrosopumilaceae;g__Nitrosopumilus;s__
SRR6869027.1	SRR6869027.1_vRhyme_bin_36	SRR6869027.1_bin.8	PHIST prediction	18.0568	15.6857	Medium-quality	Genome-fragment	51.16	Viruses: 0.88; Uroviricota: 0.88	87.98	1.195	d__Bacteria;p__Proteobacteria;c__Gammaproteobacteria;o__JAADHS01;f__JAADHS01;g__;s__
SRR6869027.1	SRR6869027.1_vRhyme_bin_42	SRR6869027.1_bin.8	PHIST prediction	8.29902	15.6857	Low-quality	Genome-fragment	34.49	Viruses: 0.83; Uroviricota: 0.83	87.98	1.195	d__Bacteria;p__Proteobacteria;c__Gammaproteobacteria;o__JAADHS01;f__JAADHS01;g__;s__
SRR6869027.1	SRR6869027.1_vRhyme_bin_47	SRR6869027.1_bin.1	PHIST prediction	13.557	4.45748	Low-quality	Genome-fragment	33.9	Viruses: 0.85; Uroviricota: 0.85	62.08	0.892	d__Bacteria;p__Bdellovibrionota;c__Oligoflexia;o__Oligoflexales;f__Oligoflexaceae;g__;s__
SRR6869033.1	SRR6869033.1_vRhyme_bin_6	SRR6869033.1_bin.5	PHIST prediction	6.94825	16.2689	Low-quality	Genome-fragment	31.17	Viruses: 1.00; Uroviricota: 1.00	86.15	3.307	d__Bacteria;p__Proteobacteria;c__Gammaproteobacteria;o__JAADHS01;f__JAADHS01;g__;s__
SRR6869034.1	SRR6869034.1_vRhyme_bin_104	SRR6869034.1_bin.34	PHIST prediction	13.4065	37.3431	Low-quality	Genome-fragment	32.5	Viruses: 1.00; Uroviricota: 1.00	77.06	2.62	d__Bacteria;p__Cyanobacteria;c__Cyanobacteriia;o__Cyanobacteriales;f__Xenococcaceae;g__Pleurocapsa;s__
SRR6869034.1	SRR6869034.1_vRhyme_bin_121	SRR6869034.1_bin.17	PHIST prediction	191.044	59.2897	Low-quality	Genome-fragment	46.62	Viruses: 1.00; Uroviricota: 1.00	81.55	1.753	d__Bacteria;p__Cyanobacteria;c__Cyanobacteriia;o__Cyanobacteriales;f__Xenococcaceae;g__Hyella;s__
SRR6869034.1	SRR6869034.1_vRhyme_bin_126	SRR6869034.1_bin.4	PHIST prediction	14.7329	39.3499	Medium-quality	Genome-fragment	55.82	Viruses: 1.00; Uroviricota: 0.97	53.66	9.125	d__Bacteria;p__Proteobacteria;c__Alphaproteobacteria;o__Caulobacterales;f__Maricaulaceae;g__Algimonas;s__
SRR6869034.1	SRR6869034.1_vRhyme_bin_129	SRR6869034.1_bin.36	PHIST prediction	16.9578	12.8203	Low-quality	Genome-fragment	15.33	Viruses: 0.85; Uroviricota: 0.85	62.8	6.85	d__Bacteria;p__Deinococcota;c__Deinococci;o__Deinococcales;f__Trueperaceae;g__;s__
SRR6869034.1	SRR6869034.1_vRhyme_bin_159	SRR6869034.1_bin.7	PHIST prediction	19.0742	44.2424	Low-quality	Genome-fragment	37.91	Viruses: 1.00; Uroviricota: 1.00	85.46	0.757	d__Bacteria;p__Bacteroidota;c__Bacteroidia;o__Chitinophagales;f__Saprospiraceae;g__;s__
SRR6869034.1	SRR6869034.1_vRhyme_bin_160	SRR6869034.1_bin.22	PHIST prediction	9.27704	27.2917	Low-quality	Genome-fragment	25.98	Viruses: 1.00; Uroviricota: 0.91	53.44	3.448	d__Bacteria;p__Proteobacteria;c__Gammaproteobacteria;o__Enterobacterales;f__Vibrionaceae;g__Vibrio;s__Vibrio harveyi
SRR6869034.1	SRR6869034.1_vRhyme_bin_17	SRR6869034.1_bin.17	Blastn similarity and PHIST prediction	15.0815	59.2897	Low-quality	Genome-fragment	44.36	Viruses: 1.00; Uroviricota: 0.88	81.55	1.753	d__Bacteria;p__Cyanobacteria;c__Cyanobacteriia;o__Cyanobacteriales;f__Xenococcaceae;g__Hyella;s__
SRR6869034.1	SRR6869034.1_vRhyme_bin_2	SRR6869034.1_bin.17	PHIST prediction	26.7889	59.2897	Low-quality	Genome-fragment	41.14	Viruses: 1.00; Uroviricota: 0.86	81.55	1.753	d__Bacteria;p__Cyanobacteria;c__Cyanobacteriia;o__Cyanobacteriales;f__Xenococcaceae;g__Hyella;s__
SRR6869034.1	SRR6869034.1_vRhyme_bin_34	SRR6869034.1_bin.16	PHIST prediction	10.8133	508.795	Low-quality	Genome-fragment	11.88	Viruses: 1.00; Uroviricota: 1.00	88.36	3.056	d__Bacteria;p__Cyanobacteria;c__Cyanobacteriia;o__Cyanobacteriales;f__Xenococcaceae;g__Pleurocapsa;s__
SRR6869034.1	SRR6869034.1_vRhyme_bin_36	SRR6869034.1_bin.16	PHIST prediction	12.2429	508.795	Low-quality	Genome-fragment	8.25	Viruses: 1.00; Uroviricota: 1.00	88.36	3.056	d__Bacteria;p__Cyanobacteria;c__Cyanobacteriia;o__Cyanobacteriales;f__Xenococcaceae;g__Pleurocapsa;s__
SRR6869034.1	SRR6869034.1_vRhyme_bin_48	SRR6869034.1_bin.17	PHIST prediction	17.1563	59.2897	Low-quality	Genome-fragment	29.52	Viruses: 1.00; Uroviricota: 0.87	81.55	1.753	d__Bacteria;p__Cyanobacteria;c__Cyanobacteriia;o__Cyanobacteriales;f__Xenococcaceae;g__Hyella;s__
SRR6869034.1	SRR6869034.1_vRhyme_bin_76	SRR6869034.1_bin.12	PHIST prediction	14.7868	16.148	Low-quality	Genome-fragment	10.45	Viruses: 1.00; Uroviricota: 1.00	87.5	3.041	d__Bacteria;p__Bacteroidota;c__Bacteroidia;o__Chitinophagales;f__Saprospiraceae;g__Lewinella_A;s__
SRR6869034.1	SRR6869034.1_vRhyme_bin_8	SRR6869034.1_bin.16	Blastn similarity and PHIST prediction	30.329	508.795	High-quality	High-quality	90.06	Viruses: 1.00; Uroviricota: 1.00	88.36	3.056	d__Bacteria;p__Cyanobacteria;c__Cyanobacteriia;o__Cyanobacteriales;f__Xenococcaceae;g__Pleurocapsa;s__
SRR6869034.1	SRR6869034.1_vRhyme_bin_88	SRR6869034.1_bin.7	PHIST prediction	12.2087	44.2424	Low-quality	Genome-fragment	24.77	Viruses: 1.00; Uroviricota: 1.00	85.46	0.757	d__Bacteria;p__Bacteroidota;c__Bacteroidia;o__Chitinophagales;f__Saprospiraceae;g__;s__
SRR6869035.1	SRR6869035.1_vRhyme_bin_103	SRR6869035.1_bin.57	PHIST prediction	8.86156	39.5992	Low-quality	Genome-fragment	11.67	Viruses: 1.00; Uroviricota: 1.00	52.5	9.137	d__Bacteria;p__Proteobacteria;c__Alphaproteobacteria;o__Caulobacterales;f__Maricaulaceae;g__;s__
SRR6869035.1	SRR6869035.1_vRhyme_bin_103	SRR6869035.1_bin.58	PHIST prediction	8.86156	86.1352	Low-quality	Genome-fragment	11.67	Viruses: 1.00; Uroviricota: 1.00	95.16	0.5	d__Bacteria;p__Bacteroidota;c__Bacteroidia;o__Chitinophagales;f__Saprospiraceae;g__Lewinella_A;s__
SRR6869035.1	SRR6869035.1_vRhyme_bin_105	SRR6869035.1_bin.19	PHIST prediction	53.9537	51.5491	Low-quality	Genome-fragment	18.36	Viruses: 1.00; Uroviricota: 1.00	51.99	6.896	d__Bacteria;p__Cyanobacteria;c__Cyanobacteriia;o__Cyanobacteriales;f__Xenococcaceae;g__Pleurocapsa;s__
SRR6869035.1	SRR6869035.1_vRhyme_bin_108	SRR6869035.1_bin.12	PHIST prediction	11.1262	55.9058	Low-quality	Genome-fragment	11.82	Viruses: 0.84; Uroviricota: 0.74	88.22	1.43	d__Bacteria;p__Bacteroidota;c__Bacteroidia;o__Chitinophagales;f__Saprospiraceae;g__;s__
SRR6869035.1	SRR6869035.1_vRhyme_bin_131	SRR6869035.1_bin.71	PHIST prediction	12.1984	9.53096	Medium-quality	Genome-fragment	50.91	Viruses: 1.00; Uroviricota: 1.00	71.35	1.612	d__Bacteria;p__Planctomycetota;c__Phycisphaerae;o__Phycisphaerales;f__Phycisphaeraceae;g__Phycisphaera;s__
SRR6869035.1	SRR6869035.1_vRhyme_bin_134	SRR6869035.1_bin.19	PHIST prediction	12.3118	51.5491	Low-quality	Genome-fragment	28.7	Viruses: 1.00; Uroviricota: 1.00	51.99	6.896	d__Bacteria;p__Cyanobacteria;c__Cyanobacteriia;o__Cyanobacteriales;f__Xenococcaceae;g__Pleurocapsa;s__
SRR6869035.1	SRR6869035.1_vRhyme_bin_137	SRR6869035.1_bin.53	PHIST prediction	13.7877	97.4755	Low-quality	Genome-fragment	28.7	Viruses: 0.63; Uroviricota: 0.63	83.51	4.545	d__Bacteria;p__Proteobacteria;c__Alphaproteobacteria;o__Caulobacterales;f__Maricaulaceae;g__;s__
SRR6869035.1	SRR6869035.1_vRhyme_bin_138	SRR6869035.1_bin.19	Blastn similarity and PHIST prediction	8.14654	51.5491	Low-quality	Genome-fragment	6.91	Viruses: 1.00; Uroviricota: 1.00	51.99	6.896	d__Bacteria;p__Cyanobacteria;c__Cyanobacteriia;o__Cyanobacteriales;f__Xenococcaceae;g__Pleurocapsa;s__
SRR6869035.1	SRR6869035.1_vRhyme_bin_150	SRR6869035.1_bin.75	PHIST prediction	30.7502	28.1518	Low-quality	Genome-fragment	46.34	Viruses: 0.95; Uroviricota: 0.86	66.72	1.724	d__Bacteria;p__Proteobacteria;c__Alphaproteobacteria;o__Rhizobiales;f__Rhizobiaceae;g__;s__
SRR6869035.1	SRR6869035.1_vRhyme_bin_154	SRR6869035.1_bin.52	PHIST prediction	8.41951	48.714	Low-quality	Genome-fragment	26.63	Viruses: 1.00; Uroviricota: 1.00	82.36	2.811	d__Bacteria;p__Proteobacteria;c__Alphaproteobacteria;o__Rhizobiales;f__Rhizobiaceae;g__;s__
SRR6869035.1	SRR6869035.1_vRhyme_bin_156	SRR6869035.1_bin.8	PHIST prediction	26.5918	46.4416	Low-quality	Genome-fragment	42.78	Viruses: 0.93; Uroviricota: 0.89	56.63	1.965	d__Bacteria;p__Cyanobacteria;c__Cyanobacteriia;o__Cyanobacteriales;f__Xenococcaceae;g__Pleurocapsa;s__
SRR6869035.1	SRR6869035.1_vRhyme_bin_161	SRR6869035.1_bin.30	PHIST prediction	7.46602	13.2044	Low-quality	Genome-fragment	22.72	Viruses: 0.82; Uroviricota: 0.82	85.53	0	d__Bacteria;p__Planctomycetota;c__Phycisphaerae;o__Phycisphaerales;f__Phycisphaeraceae;g__Phycisphaera;s__
SRR6869035.1	SRR6869035.1_vRhyme_bin_161	SRR6869035.1_bin.58	PHIST prediction	7.46602	86.1352	Low-quality	Genome-fragment	22.72	Viruses: 0.82; Uroviricota: 0.82	95.16	0.5	d__Bacteria;p__Bacteroidota;c__Bacteroidia;o__Chitinophagales;f__Saprospiraceae;g__Lewinella_A;s__
SRR6869035.1	SRR6869035.1_vRhyme_bin_188	SRR6869035.1_bin.58	Blastn similarity and PHIST prediction	17.456	86.1352	High-quality	High-quality	90.45	Viruses: 1.00; Uroviricota: 1.00	95.16	0.5	d__Bacteria;p__Bacteroidota;c__Bacteroidia;o__Chitinophagales;f__Saprospiraceae;g__Lewinella_A;s__
SRR6869035.1	SRR6869035.1_vRhyme_bin_188	SRR6869035.1_bin.35	Blastn similarity	17.456	24.1538	High-quality	High-quality	90.45	Viruses: 1.00; Uroviricota: 1.00	94.76	3.75	d__Bacteria;p__Bacteroidota;c__Bacteroidia;o__Chitinophagales;f__Saprospiraceae;g__Lewinella_A;s__
SRR6869035.1	SRR6869035.1_vRhyme_bin_19	SRR6869035.1_bin.12	PHIST prediction	9.13674	55.9058	Low-quality	Genome-fragment	3.04	Viruses: 1.00; Uroviricota: 1.00	88.22	1.43	d__Bacteria;p__Bacteroidota;c__Bacteroidia;o__Chitinophagales;f__Saprospiraceae;g__;s__
SRR6869035.1	SRR6869035.1_vRhyme_bin_191	SRR6869035.1_bin.19	PHIST prediction	17.6072	51.5491	Low-quality	Genome-fragment	9.18	Viruses: 1.00; Uroviricota: 1.00	51.99	6.896	d__Bacteria;p__Cyanobacteria;c__Cyanobacteriia;o__Cyanobacteriales;f__Xenococcaceae;g__Pleurocapsa;s__
SRR6869035.1	SRR6869035.1_vRhyme_bin_196	SRR6869035.1_bin.21	PHIST prediction	275.698	21.8051	Low-quality	Genome-fragment	42.68	Viruses: 1.00; Uroviricota: 1.00	88.82	3.566	d__Bacteria;p__Cyanobacteria;c__Cyanobacteriia;o__Cyanobacteriales;f__Xenococcaceae;g__Pleurocapsa;s__
SRR6869035.1	SRR6869035.1_vRhyme_bin_197	SRR6869035.1_bin.26	PHIST prediction	16.8488	14.4199	Low-quality	Genome-fragment	37.86	Viruses: 1.00; Uroviricota: 1.00	97.33	0.76	d__Bacteria;p__Bacteroidota;c__Bacteroidia;o__Flavobacteriales;f__Flavobacteriaceae;g__;s__
SRR6869035.1	SRR6869035.1_vRhyme_bin_20	SRR6869035.1_bin.19	PHIST prediction	30.1999	51.5491	Low-quality	Genome-fragment	33.71	Viruses: 0.94; Uroviricota: 0.63	51.99	6.896	d__Bacteria;p__Cyanobacteria;c__Cyanobacteriia;o__Cyanobacteriales;f__Xenococcaceae;g__Pleurocapsa;s__
SRR6869035.1	SRR6869035.1_vRhyme_bin_211	SRR6869035.1_bin.27	PHIST prediction	6.79263	80.4785	Low-quality	Genome-fragment	22.27	Viruses: 1.00; Uroviricota: 1.00	97.54	1.912	d__Bacteria;p__Bacteroidota;c__Rhodothermia;o__Rhodothermales;f__Rubricoccaceae;g__;s__
SRR6869035.1	SRR6869035.1_vRhyme_bin_214	SRR6869035.1_bin.62	PHIST prediction	113.412	55.6975	Medium-quality	Genome-fragment	88.67	Viruses: 0.97; Uroviricota: 0.97	95.71	4.512	d__Bacteria;p__Cyanobacteria;c__Cyanobacteriia;o__Cyanobacteriales;f__Xenococcaceae;g__Hyella;s__
SRR6869035.1	SRR6869035.1_vRhyme_bin_222	SRR6869035.1_bin.52	PHIST prediction	6.06714	48.714	Low-quality	Genome-fragment	8.27	Viruses: 1.00; Uroviricota: 1.00	82.36	2.811	d__Bacteria;p__Proteobacteria;c__Alphaproteobacteria;o__Rhizobiales;f__Rhizobiaceae;g__;s__
SRR6869035.1	SRR6869035.1_vRhyme_bin_228	SRR6869035.1_bin.50	PHIST prediction	24.5543	33.1708	Low-quality	Genome-fragment	25.62	Viruses: 1.00; Uroviricota: 1.00	95.91	0	d__Bacteria;p__Verrucomicrobiota;c__Verrucomicrobiae;o__Verrucomicrobiales;f__Akkermansiaceae;g__;s__
SRR6869035.1	SRR6869035.1_vRhyme_bin_229	SRR6869035.1_bin.16	PHIST prediction	66.1121	84.9423	Low-quality	Genome-fragment	11.65	Viruses: 1.00; Uroviricota: 1.00	51.09	8.589	d__Bacteria;p__Cyanobacteria;c__Cyanobacteriia;o__Cyanobacteriales;f__Xenococcaceae;g__Pleurocapsa;s__
SRR6869035.1	SRR6869035.1_vRhyme_bin_234	SRR6869035.1_bin.33	PHIST prediction	173.616	243.582	Low-quality	Genome-fragment	19.17	Viruses: 1.00; Uroviricota: 1.00	87.44	2.19	d__Bacteria;p__Cyanobacteria;c__Cyanobacteriia;o__Cyanobacteriales;f__Xenococcaceae;g__Pleurocapsa;s__
SRR6869035.1	SRR6869035.1_vRhyme_bin_235	SRR6869035.1_bin.16	Blastn similarity and PHIST prediction	252.645	84.9423	Low-quality	Genome-fragment	23.54	Viruses: 1.00; Uroviricota: 0.69	51.09	8.589	d__Bacteria;p__Cyanobacteria;c__Cyanobacteriia;o__Cyanobacteriales;f__Xenococcaceae;g__Pleurocapsa;s__
SRR6869035.1	SRR6869035.1_vRhyme_bin_38	SRR6869035.1_bin.19	PHIST prediction	11.2693	51.5491	Low-quality	Genome-fragment	11.73	Viruses: 1.00; Uroviricota: 0.79	51.99	6.896	d__Bacteria;p__Cyanobacteria;c__Cyanobacteriia;o__Cyanobacteriales;f__Xenococcaceae;g__Pleurocapsa;s__
SRR6869035.1	SRR6869035.1_vRhyme_bin_41	SRR6869035.1_bin.34	PHIST prediction	10.4394	41.5748	Low-quality	Genome-fragment	5.71	Viruses: 1.00; Uroviricota: 1.00	73.17	0.277	d__Bacteria;p__Planctomycetota;c__Planctomycetes;o__Planctomycetales;f__Planctomycetaceae;g__;s__
SRR6869035.1	SRR6869035.1_vRhyme_bin_41	SRR6869035.1_bin.55	PHIST prediction	10.4394	31.7203	Low-quality	Genome-fragment	5.71	Viruses: 1.00; Uroviricota: 1.00	93.77	1.111	d__Bacteria;p__Planctomycetota;c__Planctomycetes;o__Planctomycetales;f__Planctomycetaceae;g__;s__
SRR6869035.1	SRR6869035.1_vRhyme_bin_43	SRR6869035.1_bin.28	PHIST prediction	10.2726	45.0112	Low-quality	Genome-fragment	18.25	Viruses: 0.85; Uroviricota: 0.85	83.54	2.454	d__Bacteria;p__Proteobacteria;c__Alphaproteobacteria;o__Rhizobiales;f__Rhizobiaceae;g__;s__
SRR6869035.1	SRR6869035.1_vRhyme_bin_43	SRR6869035.1_bin.5	PHIST prediction	10.2726	162.106	Low-quality	Genome-fragment	18.25	Viruses: 0.85; Uroviricota: 0.85	93.01	0.757	d__Bacteria;p__Bacteroidota;c__Bacteroidia;o__Chitinophagales;f__Saprospiraceae;g__;s__
SRR6869035.1	SRR6869035.1_vRhyme_bin_55	SRR6869035.1_bin.12	PHIST prediction	10.5907	55.9058	Low-quality	Genome-fragment	18.67	Viruses: 1.00; Uroviricota: 1.00	88.22	1.43	d__Bacteria;p__Bacteroidota;c__Bacteroidia;o__Chitinophagales;f__Saprospiraceae;g__;s__
SRR6869035.1	SRR6869035.1_vRhyme_bin_66	SRR6869035.1_bin.29	Blastn similarity and PHIST prediction	69.7787	32.6126	Medium-quality	Genome-fragment	61.19	Viruses: 1.00; Uroviricota: 0.84	88.87	0.946	d__Bacteria;p__Cyanobacteria;c__Cyanobacteriia;o__Cyanobacteriales;f__Xenococcaceae;g__Pleurocapsa;s__
SRR6869035.1	SRR6869035.1_vRhyme_bin_66	SRR6869035.1_bin.16	Blastn similarity	69.7787	84.9423	Medium-quality	Genome-fragment	61.19	Viruses: 1.00; Uroviricota: 0.84	51.09	8.589	d__Bacteria;p__Cyanobacteria;c__Cyanobacteriia;o__Cyanobacteriales;f__Xenococcaceae;g__Pleurocapsa;s__
SRR6869035.1	SRR6869035.1_vRhyme_bin_69	SRR6869035.1_bin.21	PHIST prediction	60.8003	21.8051	Low-quality	Genome-fragment	41.62	Viruses: 1.00; Uroviricota: 0.90	88.82	3.566	d__Bacteria;p__Cyanobacteria;c__Cyanobacteriia;o__Cyanobacteriales;f__Xenococcaceae;g__Pleurocapsa;s__
SRR6869035.1	SRR6869035.1_vRhyme_bin_7	SRR6869035.1_bin.62	Blastn similarity and PHIST prediction	14.0092	55.6975	High-quality	High-quality	100	Viruses: 1.00; Uroviricota: 0.82	95.71	4.512	d__Bacteria;p__Cyanobacteria;c__Cyanobacteriia;o__Cyanobacteriales;f__Xenococcaceae;g__Hyella;s__
SRR6869035.1	SRR6869035.1_vRhyme_bin_7	SRR6869035.1_bin.19	Blastn similarity	14.0092	51.5491	High-quality	High-quality	100	Viruses: 1.00; Uroviricota: 0.82	51.99	6.896	d__Bacteria;p__Cyanobacteria;c__Cyanobacteriia;o__Cyanobacteriales;f__Xenococcaceae;g__Pleurocapsa;s__
SRR6869035.1	SRR6869035.1_vRhyme_bin_7	SRR6869035.1_bin.21	Blastn similarity	14.0092	21.8051	High-quality	High-quality	100	Viruses: 1.00; Uroviricota: 0.82	88.82	3.566	d__Bacteria;p__Cyanobacteria;c__Cyanobacteriia;o__Cyanobacteriales;f__Xenococcaceae;g__Pleurocapsa;s__
SRR6869035.1	SRR6869035.1_vRhyme_bin_7	SRR6869035.1_bin.29	Blastn similarity	14.0092	32.6126	High-quality	High-quality	100	Viruses: 1.00; Uroviricota: 0.82	88.87	0.946	d__Bacteria;p__Cyanobacteria;c__Cyanobacteriia;o__Cyanobacteriales;f__Xenococcaceae;g__Pleurocapsa;s__
SRR6869035.1	SRR6869035.1_vRhyme_bin_7	SRR6869035.1_bin.33	Blastn similarity	14.0092	243.582	High-quality	High-quality	100	Viruses: 1.00; Uroviricota: 0.82	87.44	2.19	d__Bacteria;p__Cyanobacteria;c__Cyanobacteriia;o__Cyanobacteriales;f__Xenococcaceae;g__Pleurocapsa;s__
SRR6869035.1	SRR6869035.1_vRhyme_bin_7	SRR6869035.1_bin.69	Blastn similarity	14.0092	133.75	High-quality	High-quality	100	Viruses: 1.00; Uroviricota: 0.82	58.59	4.876	d__Bacteria;p__Cyanobacteria;c__Cyanobacteriia;o__Cyanobacteriales;f__Xenococcaceae;g__Pleurocapsa;s__
SRR6869035.1	SRR6869035.1_vRhyme_bin_74	SRR6869035.1_bin.19	PHIST prediction	99.9097	51.5491	Low-quality	Genome-fragment	8.7	Viruses: 1.00; Uroviricota: 1.00	51.99	6.896	d__Bacteria;p__Cyanobacteria;c__Cyanobacteriia;o__Cyanobacteriales;f__Xenococcaceae;g__Pleurocapsa;s__
SRR6869035.1	SRR6869035.1_vRhyme_bin_78	SRR6869035.1_bin.19	Blastn similarity and PHIST prediction	80.0259	51.5491	Low-quality	Genome-fragment	9.59	Viruses: 1.00; Uroviricota: 1.00	51.99	6.896	d__Bacteria;p__Cyanobacteria;c__Cyanobacteriia;o__Cyanobacteriales;f__Xenococcaceae;g__Pleurocapsa;s__
SRR6869035.1	SRR6869035.1_vRhyme_bin_87	SRR6869035.1_bin.74	PHIST prediction	10.6975	26.4893	Medium-quality	Genome-fragment	65.38	Viruses: 0.98; Uroviricota: 0.98	57.45	0.669	d__Bacteria;p__Proteobacteria;c__Alphaproteobacteria;o__Rhizobiales;f__Rhizobiaceae;g__;s__
SRR6869035.1	SRR6869035.1_vRhyme_bin_88	SRR6869035.1_bin.33	PHIST prediction	388.685	243.582	Medium-quality	Genome-fragment	57	Viruses: 1.00; Uroviricota: 1.00	87.44	2.19	d__Bacteria;p__Cyanobacteria;c__Cyanobacteriia;o__Cyanobacteriales;f__Xenococcaceae;g__Pleurocapsa;s__
SRR6869035.1	SRR6869035.1_vRhyme_bin_90	SRR6869035.1_bin.70	Blastn similarity	11.1054	111.161	Low-quality	Genome-fragment	24.02	Viruses: 1.00; Uroviricota: 1.00	51.65	3.57	d__Bacteria;p__Proteobacteria;c__Alphaproteobacteria;o__Caulobacterales;f__Maricaulaceae;g__Algimonas;s__
SRR6869035.1	SRR6869035.1_vRhyme_bin_90	SRR6869035.1_bin.12	PHIST prediction	11.1054	55.9058	Low-quality	Genome-fragment	24.02	Viruses: 1.00; Uroviricota: 1.00	88.22	1.43	d__Bacteria;p__Bacteroidota;c__Bacteroidia;o__Chitinophagales;f__Saprospiraceae;g__;s__
SRR6869035.1	SRR6869035.1_vRhyme_bin_95	SRR6869035.1_bin.27	PHIST prediction	7.32095	80.4785	Low-quality	Genome-fragment	13.25	Viruses: 1.00; Uroviricota: 1.00	97.54	1.912	d__Bacteria;p__Bacteroidota;c__Rhodothermia;o__Rhodothermales;f__Rubricoccaceae;g__;s__
SRR6869035.1	SRR6869035.1_vRhyme_bin_97	SRR6869035.1_bin.34	PHIST prediction	9.51965	41.5748	Low-quality	Genome-fragment	23.94	Viruses: 1.00; Uroviricota: 1.00	73.17	0.277	d__Bacteria;p__Planctomycetota;c__Planctomycetes;o__Planctomycetales;f__Planctomycetaceae;g__;s__
SRR6869036.1	SRR6869036.1_vRhyme_bin_109	SRR6869036.1_bin.34	Blastn similarity and PHIST prediction	18.6547	30.2658	Low-quality	Genome-fragment	22.07	Viruses: 0.52; Uroviricota: 0.52	86	1.98	d__Bacteria;p__Bacteroidota;c__Bacteroidia;o__Chitinophagales;f__Saprospiraceae;g__;s__
SRR6869036.1	SRR6869036.1_vRhyme_bin_114	SRR6869036.1_bin.32	PHIST prediction	11.4834	69.0668	Low-quality	Genome-fragment	3.59	Viruses: 1.00; Uroviricota: 1.00	77.37	2.838	d__Bacteria;p__Cyanobacteria;c__Cyanobacteriia;o__Cyanobacteriales;f__Xenococcaceae;g__Pleurocapsa;s__
SRR6869036.1	SRR6869036.1_vRhyme_bin_116	SRR6869036.1_bin.16	PHIST prediction	8.03565	246.065	Low-quality	Genome-fragment	19.17	Viruses: 1.00; Uroviricota: 1.00	91.15	1.819	d__Bacteria;p__Cyanobacteria;c__Cyanobacteriia;o__Cyanobacteriales;f__Xenococcaceae;g__Pleurocapsa;s__
SRR6869036.1	SRR6869036.1_vRhyme_bin_119	SRR6869036.1_bin.17	Blastn similarity	10.2254	69.1058	Low-quality	Genome-fragment	46.69	Viruses: 0.92; Uroviricota: 0.83	89.46	0.401	d__Bacteria;p__Proteobacteria;c__Alphaproteobacteria;o__Rhizobiales;f__Rhizobiaceae;g__;s__
SRR6869036.1	SRR6869036.1_vRhyme_bin_119	SRR6869036.1_bin.58	PHIST prediction	10.2254	54.14	Low-quality	Genome-fragment	46.69	Viruses: 0.92; Uroviricota: 0.83	88.84	2.768	d__Bacteria;p__Bacteroidota;c__Rhodothermia;o__Rhodothermales;f__Rubricoccaceae;g__;s__
SRR6869036.1	SRR6869036.1_vRhyme_bin_122	SRR6869036.1_bin.53	Blastn similarity and PHIST prediction	26.606	18.3118	High-quality	High-quality	94.59	Viruses: 1.00; Uroviricota: 0.67	97.28	1.086	d__Bacteria;p__Cyanobacteria;c__Cyanobacteriia;o__Phormidesmiales;f__Phormidesmiaceae;g__Phormidesmis;s__
SRR6869036.1	SRR6869036.1_vRhyme_bin_122	SRR6869036.1_bin.21	Blastn similarity	26.606	127.447	High-quality	High-quality	94.59	Viruses: 1.00; Uroviricota: 0.67	95.25	0.815	d__Bacteria;p__Cyanobacteria;c__Cyanobacteriia;o__Phormidesmiales;f__Phormidesmiaceae;g__Phormidesmis;s__
SRR6869036.1	SRR6869036.1_vRhyme_bin_126	SRR6869036.1_bin.35	PHIST prediction	7.80695	28.9408	Low-quality	Genome-fragment	25.65	Viruses: 1.00; Uroviricota: 1.00	62.23	2.443	d__Bacteria;p__Proteobacteria;c__Alphaproteobacteria;o__Rhizobiales;f__Rhizobiaceae;g__;s__
SRR6869036.1	SRR6869036.1_vRhyme_bin_127	SRR6869036.1_bin.15	PHIST prediction	10.5411	36.1531	Low-quality	Genome-fragment	26.62	Viruses: 1.00; Uroviricota: 1.00	53.04	1.868	d__Bacteria;p__Planctomycetota;c__Planctomycetes;o__Planctomycetales;f__Planctomycetaceae;g__;s__
SRR6869036.1	SRR6869036.1_vRhyme_bin_131	SRR6869036.1_bin.28	Blastn similarity and PHIST prediction	8.25111	30.0972	Low-quality	Genome-fragment	33.87	Viruses: 1.00; Uroviricota: 1.00	51.72	5.172	d__Bacteria;p__Proteobacteria;c__Alphaproteobacteria;o__Rhizobiales;f__Rhizobiaceae;g__;s__
SRR6869036.1	SRR6869036.1_vRhyme_bin_131	SRR6869036.1_bin.43	Blastn similarity	8.25111	32.4674	Low-quality	Genome-fragment	33.87	Viruses: 1.00; Uroviricota: 1.00	89.56	2.459	d__Bacteria;p__Bacteroidota;c__Rhodothermia;o__Rhodothermales;f__Rubricoccaceae;g__;s__
SRR6869036.1	SRR6869036.1_vRhyme_bin_137	SRR6869036.1_bin.16	PHIST prediction	7.81801	246.065	Low-quality	Genome-fragment	12.55	Viruses: 1.00; Uroviricota: 1.00	91.15	1.819	d__Bacteria;p__Cyanobacteria;c__Cyanobacteriia;o__Cyanobacteriales;f__Xenococcaceae;g__Pleurocapsa;s__
SRR6869036.1	SRR6869036.1_vRhyme_bin_146	SRR6869036.1_bin.16	PHIST prediction	59.9888	246.065	Medium-quality	Genome-fragment	51.56	Viruses: 1.00; Uroviricota: 0.96	91.15	1.819	d__Bacteria;p__Cyanobacteria;c__Cyanobacteriia;o__Cyanobacteriales;f__Xenococcaceae;g__Pleurocapsa;s__
SRR6869036.1	SRR6869036.1_vRhyme_bin_15	SRR6869036.1_bin.16	PHIST prediction	19.0345	246.065	Low-quality	Genome-fragment	24.61	Viruses: 1.00; Uroviricota: 0.79	91.15	1.819	d__Bacteria;p__Cyanobacteria;c__Cyanobacteriia;o__Cyanobacteriales;f__Xenococcaceae;g__Pleurocapsa;s__
SRR6869036.1	SRR6869036.1_vRhyme_bin_158	SRR6869036.1_bin.58	PHIST prediction	8.03313	54.14	Low-quality	Genome-fragment	12.84	Viruses: 1.00; Uroviricota: 1.00	88.84	2.768	d__Bacteria;p__Bacteroidota;c__Rhodothermia;o__Rhodothermales;f__Rubricoccaceae;g__;s__
SRR6869036.1	SRR6869036.1_vRhyme_bin_164	SRR6869036.1_bin.16	PHIST prediction	47.6416	246.065	High-quality	High-quality	92.12	Viruses: 1.00; Uroviricota: 0.75	91.15	1.819	d__Bacteria;p__Cyanobacteria;c__Cyanobacteriia;o__Cyanobacteriales;f__Xenococcaceae;g__Pleurocapsa;s__
SRR6869036.1	SRR6869036.1_vRhyme_bin_177	SRR6869036.1_bin.9	PHIST prediction	22.7981	30.5978	Low-quality	Genome-fragment	29.36	Viruses: 1.00; Uroviricota: 1.00	86.85	2.828	d__Bacteria;p__Planctomycetota;c__Planctomycetes;o__Planctomycetales;f__Planctomycetaceae;g__;s__
SRR6869036.1	SRR6869036.1_vRhyme_bin_181	SRR6869036.1_bin.38	Blastn similarity and PHIST prediction	24.6044	24.7968	Low-quality	Genome-fragment	47.19	Viruses: 1.00; Uroviricota: 1.00	58.42	7.894	d__Bacteria;p__Planctomycetota;c__Planctomycetes;o__Planctomycetales;f__Planctomycetaceae;g__;s__
SRR6869036.1	SRR6869036.1_vRhyme_bin_181	SRR6869036.1_bin.9	Blastn similarity	24.6044	30.5978	Low-quality	Genome-fragment	47.19	Viruses: 1.00; Uroviricota: 1.00	86.85	2.828	d__Bacteria;p__Planctomycetota;c__Planctomycetes;o__Planctomycetales;f__Planctomycetaceae;g__;s__
SRR6869036.1	SRR6869036.1_vRhyme_bin_188	SRR6869036.1_bin.43	PHIST prediction	6.9108	32.4674	Low-quality	Genome-fragment	18.56	Viruses: 1.00; Uroviricota: 1.00	89.56	2.459	d__Bacteria;p__Bacteroidota;c__Rhodothermia;o__Rhodothermales;f__Rubricoccaceae;g__;s__
SRR6869036.1	SRR6869036.1_vRhyme_bin_199	SRR6869036.1_bin.26	PHIST prediction	11.2843	9.82381	Low-quality	Genome-fragment	45.8	Viruses: 1.00; Uroviricota: 1.00	63.54	0.103	d__Bacteria;p__Planctomycetota;c__Phycisphaerae;o__UBA1161;f__;g__;s__
SRR6869036.1	SRR6869036.1_vRhyme_bin_215	SRR6869036.1_bin.55	PHIST prediction	7.64454	22.7096	Low-quality	Genome-fragment	19.7	Viruses: 1.00; Uroviricota: 1.00	87.6	2.145	d__Bacteria;p__Bacteroidota;c__Bacteroidia;o__Chitinophagales;f__Saprospiraceae;g__;s__
SRR6869036.1	SRR6869036.1_vRhyme_bin_224	SRR6869036.1_bin.44	Blastn similarity and PHIST prediction	32.2935	65.1528	Medium-quality	Genome-fragment	59.87	Viruses: 1.00; Uroviricota: 1.00	70.68	0.862	d__Bacteria;p__Proteobacteria;c__Alphaproteobacteria;o__Caulobacterales;f__Maricaulaceae;g__Algimonas;s__
SRR6869036.1	SRR6869036.1_vRhyme_bin_224	SRR6869036.1_bin.23	Blastn similarity	32.2935	139.286	Medium-quality	Genome-fragment	59.87	Viruses: 1.00; Uroviricota: 1.00	77.62	2.435	d__Bacteria;p__Proteobacteria;c__Alphaproteobacteria;o__Caulobacterales;f__Maricaulaceae;g__Algimonas;s__
SRR6869036.1	SRR6869036.1_vRhyme_bin_229	SRR6869036.1_bin.64	PHIST prediction	6.07107	31.2653	Medium-quality	Genome-fragment	69.78	Viruses: 1.00; Uroviricota: 1.00	95.72	1.238	d__Bacteria;p__Proteobacteria;c__Alphaproteobacteria;o__Rhodobacterales;f__Rhodobacteraceae;g__Jannaschia;s__
SRR6869036.1	SRR6869036.1_vRhyme_bin_230	SRR6869036.1_bin.67	PHIST prediction	20.0259	8.23551	Medium-quality	Genome-fragment	56.51	Viruses: 1.00; Uroviricota: 1.00	51.72	1.724	d__Bacteria;p__Cyanobacteria;c__Cyanobacteriia;o__Phormidesmiales;f__Phormidesmiaceae;g__Phormidesmis;s__
SRR6869036.1	SRR6869036.1_vRhyme_bin_237	SRR6869036.1_bin.20	Blastn similarity	31.4642	10.5986	Low-quality	Genome-fragment	35.57	Viruses: 0.86; Uroviricota: 0.86	69.11	1.732	d__Bacteria;p__Bacteroidota;c__Bacteroidia;o__Chitinophagales;f__Saprospiraceae;g__;s__
SRR6869036.1	SRR6869036.1_vRhyme_bin_237	SRR6869036.1_bin.23	Blastn similarity	31.4642	139.286	Low-quality	Genome-fragment	35.57	Viruses: 0.86; Uroviricota: 0.86	77.62	2.435	d__Bacteria;p__Proteobacteria;c__Alphaproteobacteria;o__Caulobacterales;f__Maricaulaceae;g__Algimonas;s__
SRR6869036.1	SRR6869036.1_vRhyme_bin_237	SRR6869036.1_bin.44	Blastn similarity	31.4642	65.1528	Low-quality	Genome-fragment	35.57	Viruses: 0.86; Uroviricota: 0.86	70.68	0.862	d__Bacteria;p__Proteobacteria;c__Alphaproteobacteria;o__Caulobacterales;f__Maricaulaceae;g__Algimonas;s__
SRR6869036.1	SRR6869036.1_vRhyme_bin_237	SRR6869036.1_bin.34	PHIST prediction	31.4642	30.2658	Low-quality	Genome-fragment	35.57	Viruses: 0.86; Uroviricota: 0.86	86	1.98	d__Bacteria;p__Bacteroidota;c__Bacteroidia;o__Chitinophagales;f__Saprospiraceae;g__;s__
SRR6869036.1	SRR6869036.1_vRhyme_bin_241	SRR6869036.1_bin.53	Blastn similarity and PHIST prediction	5.17906	18.3118	Low-quality	Genome-fragment	9.96	Viruses: 1.00; Uroviricota: 1.00	97.28	1.086	d__Bacteria;p__Cyanobacteria;c__Cyanobacteriia;o__Phormidesmiales;f__Phormidesmiaceae;g__Phormidesmis;s__
SRR6869036.1	SRR6869036.1_vRhyme_bin_243	SRR6869036.1_bin.16	PHIST prediction	138.471	246.065	Low-quality	Genome-fragment	32.09	Viruses: 1.00; Uroviricota: 1.00	91.15	1.819	d__Bacteria;p__Cyanobacteria;c__Cyanobacteriia;o__Cyanobacteriales;f__Xenococcaceae;g__Pleurocapsa;s__
SRR6869036.1	SRR6869036.1_vRhyme_bin_248	SRR6869036.1_bin.22	PHIST prediction	99.5064	13.8599	Low-quality	Genome-fragment	35.2	Viruses: 1.00; Uroviricota: 1.00	97.7	1.2	d__Bacteria;p__Cyanobacteria;c__Cyanobacteriia;o__Cyanobacteriales;f__Xenococcaceae;g__Hyella;s__
SRR6869036.1	SRR6869036.1_vRhyme_bin_26	SRR6869036.1_bin.16	Blastn similarity	21.7259	246.065	Low-quality	Genome-fragment	26.01	Viruses: 1.00; Uroviricota: 0.71	91.15	1.819	d__Bacteria;p__Cyanobacteria;c__Cyanobacteriia;o__Cyanobacteriales;f__Xenococcaceae;g__Pleurocapsa;s__
SRR6869036.1	SRR6869036.1_vRhyme_bin_26	SRR6869036.1_bin.33	PHIST prediction	21.7259	36.3418	Low-quality	Genome-fragment	26.01	Viruses: 1.00; Uroviricota: 0.71	68.73	2.183	d__Bacteria;p__Cyanobacteria;c__Cyanobacteriia;o__Cyanobacteriales;f__Xenococcaceae;g__Hyella;s__
SRR6869036.1	SRR6869036.1_vRhyme_bin_51	SRR6869036.1_bin.33	PHIST prediction	18.8632	36.3418	Low-quality	Genome-fragment	10.68	Viruses: 1.00; Uroviricota: 0.67	68.73	2.183	d__Bacteria;p__Cyanobacteria;c__Cyanobacteriia;o__Cyanobacteriales;f__Xenococcaceae;g__Hyella;s__
SRR6869036.1	SRR6869036.1_vRhyme_bin_54	SRR6869036.1_bin.16	Blastn similarity and PHIST prediction	24.6653	246.065	Low-quality	Genome-fragment	32.06	Viruses: 1.00; Uroviricota: 1.00	91.15	1.819	d__Bacteria;p__Cyanobacteria;c__Cyanobacteriia;o__Cyanobacteriales;f__Xenococcaceae;g__Pleurocapsa;s__
SRR6869036.1	SRR6869036.1_vRhyme_bin_54	SRR6869036.1_bin.32	Blastn similarity	24.6653	69.0668	Low-quality	Genome-fragment	32.06	Viruses: 1.00; Uroviricota: 1.00	77.37	2.838	d__Bacteria;p__Cyanobacteria;c__Cyanobacteriia;o__Cyanobacteriales;f__Xenococcaceae;g__Pleurocapsa;s__
SRR6869036.1	SRR6869036.1_vRhyme_bin_56	SRR6869036.1_bin.16	Blastn similarity and PHIST prediction	21.3058	246.065	Medium-quality	Genome-fragment	65.67	Viruses: 1.00; Uroviricota: 0.90	91.15	1.819	d__Bacteria;p__Cyanobacteria;c__Cyanobacteriia;o__Cyanobacteriales;f__Xenococcaceae;g__Pleurocapsa;s__
SRR6869036.1	SRR6869036.1_vRhyme_bin_6	SRR6869036.1_bin.16	PHIST prediction	11.2186	246.065	Low-quality	Genome-fragment	37.84	Viruses: 1.00; Uroviricota: 0.81	91.15	1.819	d__Bacteria;p__Cyanobacteria;c__Cyanobacteriia;o__Cyanobacteriales;f__Xenococcaceae;g__Pleurocapsa;s__
SRR6869036.1	SRR6869036.1_vRhyme_bin_75	SRR6869036.1_bin.20	PHIST prediction	10.7266	10.5986	Low-quality	Genome-fragment	29.19	Viruses: 1.00; Uroviricota: 1.00	69.11	1.732	d__Bacteria;p__Bacteroidota;c__Bacteroidia;o__Chitinophagales;f__Saprospiraceae;g__;s__
SRR6869036.1	SRR6869036.1_vRhyme_bin_81	SRR6869036.1_bin.16	PHIST prediction	13.188	246.065	Low-quality	Genome-fragment	14.33	Viruses: 1.00; Uroviricota: 0.86	91.15	1.819	d__Bacteria;p__Cyanobacteria;c__Cyanobacteriia;o__Cyanobacteriales;f__Xenococcaceae;g__Pleurocapsa;s__
SRR6869036.1	SRR6869036.1_vRhyme_bin_98	SRR6869036.1_bin.53	PHIST prediction	13.284	18.3118	Low-quality	Genome-fragment	27.88	Viruses: 1.00; Uroviricota: 0.67	97.28	1.086	d__Bacteria;p__Cyanobacteria;c__Cyanobacteriia;o__Phormidesmiales;f__Phormidesmiaceae;g__Phormidesmis;s__
SRR6869039.1	SRR6869039.1_vRhyme_bin_105	SRR6869039.1_bin.8	PHIST prediction	11.9362	9.67699	Low-quality	Genome-fragment	14.66	Viruses: 0.70; Uroviricota: 0.70	60.1	1.724	d__Bacteria;p__Proteobacteria;c__Gammaproteobacteria;o__Enterobacterales;f__Alteromonadaceae;g__Alteromonas;s__Alteromonas sp009811495
SRR6869039.1	SRR6869039.1_vRhyme_bin_106	SRR6869039.1_bin.25	PHIST prediction	83.231	104.315	Low-quality	Genome-fragment	7.36	Viruses: 0.86; Uroviricota: 0.86	65.56	2.144	d__Bacteria;p__Proteobacteria;c__Alphaproteobacteria;o__Rhodobacterales;f__Rhodobacteraceae;g__Loktanella;s__
SRR6869039.1	SRR6869039.1_vRhyme_bin_112	SRR6869039.1_bin.27	PHIST prediction	5.57752	37.5198	Low-quality	Genome-fragment	14.77	Viruses: 1.00; Uroviricota: 1.00	66.46	3.443	d__Bacteria;p__Proteobacteria;c__Alphaproteobacteria;o__Rhodobacterales;f__Rhodobacteraceae;g__Yoonia;s__
SRR6869039.1	SRR6869039.1_vRhyme_bin_46	SRR6869039.1_bin.25	PHIST prediction	8.70045	104.315	Low-quality	Genome-fragment	34.16	Viruses: 1.00; Uroviricota: 0.90	65.56	2.144	d__Bacteria;p__Proteobacteria;c__Alphaproteobacteria;o__Rhodobacterales;f__Rhodobacteraceae;g__Loktanella;s__
SRR6869039.1	SRR6869039.1_vRhyme_bin_48	SRR6869039.1_bin.25	Blastn similarity	15.6631	104.315	Low-quality	Genome-fragment	25.87	Viruses: 0.96; Uroviricota: 0.96	65.56	2.144	d__Bacteria;p__Proteobacteria;c__Alphaproteobacteria;o__Rhodobacterales;f__Rhodobacteraceae;g__Loktanella;s__
SRR6869039.1	SRR6869039.1_vRhyme_bin_48	SRR6869039.1_bin.21	PHIST prediction	15.6631	10.4867	Low-quality	Genome-fragment	25.87	Viruses: 0.96; Uroviricota: 0.96	50.31	9.482	d__Bacteria;p__Proteobacteria;c__Alphaproteobacteria;o__Rhodobacterales;f__Rhodobacteraceae;g__Marivita;s__
SRR6869039.1	SRR6869039.1_vRhyme_bin_71	SRR6869039.1_bin.1	PHIST prediction	8.28077	141.922	Low-quality	Genome-fragment	7.62	Viruses: 1.00; Uroviricota: 1.00	91.09	0.76	d__Bacteria;p__Bacteroidota;c__Bacteroidia;o__Flavobacteriales;f__Flavobacteriaceae;g__Aquimarina;s__
SRR6869039.1	SRR6869039.1_vRhyme_bin_72	SRR6869039.1_bin.23	PHIST prediction	10.6088	29.5003	Low-quality	Genome-fragment	9.45	Viruses: 0.73; Uroviricota: 0.53	82.22	1.313	d__Bacteria;p__Proteobacteria;c__Alphaproteobacteria;o__Rhodobacterales;f__Rhodobacteraceae;g__Sulfitobacter;s__
SRR6869039.1	SRR6869039.1_vRhyme_bin_76	SRR6869039.1_bin.4	PHIST prediction	11.5172	26.8003	Low-quality	Genome-fragment	49.33	Viruses: 1.00; Hofneiviricota: 0.81	96.21	1.195	d__Bacteria;p__Proteobacteria;c__Gammaproteobacteria;o__Enterobacterales;f__Alteromonadaceae;g__Psychrosphaera;s__
SRR6869039.1	SRR6869039.1_vRhyme_bin_83	SRR6869039.1_bin.6	PHIST prediction	9.2764	5.97895	Low-quality	Genome-fragment	12.98	Viruses: 1.00; Uroviricota: 1.00	67.12	2.053	d__Bacteria;p__Proteobacteria;c__Alphaproteobacteria;o__Rickettsiales;f__Rickettsiaceae;g__;s__
SRR6869039.1	SRR6869039.1_vRhyme_bin_88	SRR6869039.1_bin.24	PHIST prediction	15.8311	14.5592	Low-quality	Genome-fragment	14.3	Viruses: 1.00; Uroviricota: 1.00	51.2	0	d__Bacteria;p__Proteobacteria;c__Alphaproteobacteria;o__Rhodobacterales;f__Rhodobacteraceae;g__Monaibacterium;s__
SRR6869039.1	SRR6869039.1_vRhyme_bin_89	SRR6869039.1_bin.12	PHIST prediction	5.16767	104.738	Low-quality	Genome-fragment	13.26	Viruses: 0.56; Uroviricota: 0.56	53.5	3.507	d__Bacteria;p__Proteobacteria;c__Alphaproteobacteria;o__Rhodobacterales;f__Rhodobacteraceae;g__Yoonia;s__
SRR6869039.1	SRR6869039.1_vRhyme_bin_93	SRR6869039.1_bin.23	Blastn similarity	19.847	29.5003	Low-quality	Genome-fragment	30.09	Viruses: 0.73; Uroviricota: 0.73	82.22	1.313	d__Bacteria;p__Proteobacteria;c__Alphaproteobacteria;o__Rhodobacterales;f__Rhodobacteraceae;g__Sulfitobacter;s__
SRR6869039.1	SRR6869039.1_vRhyme_bin_93	SRR6869039.1_bin.25	PHIST prediction	19.847	104.315	Low-quality	Genome-fragment	30.09	Viruses: 0.73; Uroviricota: 0.73	65.56	2.144	d__Bacteria;p__Proteobacteria;c__Alphaproteobacteria;o__Rhodobacterales;f__Rhodobacteraceae;g__Loktanella;s__
SRR6869039.1	SRR6869039.1_vRhyme_bin_95	SRR6869039.1_bin.7	PHIST prediction	17.9638	7.40915	Medium-quality	Genome-fragment	89.51	Viruses: 0.92; Uroviricota: 0.89	61.28	1.724	d__Bacteria;p__Patescibacteria;c__Gracilibacteria;o__Absconditabacterales;f__X112;g__;s__
SRR6869040.1	SRR6869040.1_vRhyme_bin_115	SRR6869040.1_bin.29	Blastn similarity and PHIST prediction	10.5286	44.6262	Low-quality	Genome-fragment	42.49	Viruses: 1.00; Uroviricota: 1.00	91.93	0.467	d__Bacteria;p__Bacteroidota;c__Bacteroidia;o__Flavobacteriales;f__Flavobacteriaceae;g__Tenacibaculum;s__Tenacibaculum skagerrakense
SRR6869040.1	SRR6869040.1_vRhyme_bin_127	SRR6869040.1_bin.29	PHIST prediction	20.5985	44.6262	Low-quality	Genome-fragment	7.8	Viruses: 1.00; Uroviricota: 1.00	91.93	0.467	d__Bacteria;p__Bacteroidota;c__Bacteroidia;o__Flavobacteriales;f__Flavobacteriaceae;g__Tenacibaculum;s__Tenacibaculum skagerrakense
SRR6869040.1	SRR6869040.1_vRhyme_bin_13	SRR6869040.1_bin.32	PHIST prediction	33.3445	10.5621	Low-quality	Genome-fragment	18.23	Viruses: 1.00; Uroviricota: 1.00	85.76	4.216	d__Bacteria;p__Myxococcota;c__Polyangia;o__Nannocystales;f__Nannocystaceae;g__Enhygromyxa;s__
SRR6869040.1	SRR6869040.1_vRhyme_bin_131	SRR6869040.1_bin.1	Blastn similarity and PHIST prediction	15.0503	60.3802	Low-quality	Genome-fragment	6.79	Viruses: 1.00; Uroviricota: 0.96	67.3	0	d__Bacteria;p__Bacteroidota;c__Bacteroidia;o__Flavobacteriales;f__Flavobacteriaceae;g__Aquimarina;s__
SRR6869040.1	SRR6869040.1_vRhyme_bin_132	SRR6869040.1_bin.33	Blastn similarity and PHIST prediction	13.3151	14.8565	Low-quality	Genome-fragment	5.05	Viruses: 0.76; Uroviricota: 0.70	55.17	5.172	d__Bacteria;p__Bacteroidota;c__Bacteroidia;o__Cytophagales;f__Cyclobacteriaceae;g__;s__
SRR6869040.1	SRR6869040.1_vRhyme_bin_151	SRR6869040.1_bin.1	Blastn similarity and PHIST prediction	16.574	60.3802	Low-quality	Genome-fragment	22.11	Viruses: 1.00; Uroviricota: 0.96	67.3	0	d__Bacteria;p__Bacteroidota;c__Bacteroidia;o__Flavobacteriales;f__Flavobacteriaceae;g__Aquimarina;s__
SRR6869040.1	SRR6869040.1_vRhyme_bin_157	SRR6869040.1_bin.28	PHIST prediction	9.69816	11.9061	Low-quality	Genome-fragment	11	Viruses: 1.00; Uroviricota: 1.00	77.58	3.448	d__Bacteria;p__Bacteroidota;c__Bacteroidia;o__Cytophagales;f__Cyclobacteriaceae;g__;s__
SRR6869040.1	SRR6869040.1_vRhyme_bin_162	SRR6869040.1_bin.3	PHIST prediction	9.14818	9.31433	Low-quality	Genome-fragment	15.77	Viruses: 1.00; Uroviricota: 0.97	84.26	2.488	d__Bacteria;p__Bacteroidota;c__Bacteroidia;o__Flavobacteriales;f__Flavobacteriaceae;g__Tenacibaculum;s__
SRR6869040.1	SRR6869040.1_vRhyme_bin_192	SRR6869040.1_bin.32	PHIST prediction	11.7868	10.5621	Low-quality	Genome-fragment	41.52	Viruses: 1.00; Uroviricota: 0.79	85.76	4.216	d__Bacteria;p__Myxococcota;c__Polyangia;o__Nannocystales;f__Nannocystaceae;g__Enhygromyxa;s__
SRR6869040.1	SRR6869040.1_vRhyme_bin_196	SRR6869040.1_bin.40	PHIST prediction	7.17721	14.3909	Low-quality	Genome-fragment	5.26	Viruses: 0.87; Uroviricota: 0.87	99.1	0.357	d__Bacteria;p__Bacteroidota;c__Bacteroidia;o__Cytophagales;f__Cyclobacteriaceae;g__;s__
SRR6869040.1	SRR6869040.1_vRhyme_bin_202	SRR6869040.1_bin.11	PHIST prediction	51.725	10.5436	Medium-quality	Genome-fragment	89.44	Viruses: 1.00; Uroviricota: 0.98	97.75	0.888	d__Bacteria;p__Proteobacteria;c__Gammaproteobacteria;o__Enterobacterales;f__Kangiellaceae;g__Kangiella;s__
SRR6869040.1	SRR6869040.1_vRhyme_bin_203	SRR6869040.1_bin.11	PHIST prediction	45.9286	10.5436	Medium-quality	Genome-fragment	76.86	Viruses: 1.00; Uroviricota: 1.00	97.75	0.888	d__Bacteria;p__Proteobacteria;c__Gammaproteobacteria;o__Enterobacterales;f__Kangiellaceae;g__Kangiella;s__
SRR6869040.1	SRR6869040.1_vRhyme_bin_214	SRR6869040.1_bin.11	PHIST prediction	39.4264	10.5436	Low-quality	Genome-fragment	26.31	Viruses: 1.00; Uroviricota: 1.00	97.75	0.888	d__Bacteria;p__Proteobacteria;c__Gammaproteobacteria;o__Enterobacterales;f__Kangiellaceae;g__Kangiella;s__
SRR6869040.1	SRR6869040.1_vRhyme_bin_227	SRR6869040.1_bin.21	Blastn similarity and PHIST prediction	15.192	19.1292	Low-quality	Genome-fragment	15.06	Viruses: 1.00; Uroviricota: 0.56	74.18	9.969	d__Bacteria;p__Verrucomicrobiota;c__Lentisphaeria;o__Lentisphaerales;f__Lentisphaeraceae;g__;s__
SRR6869040.1	SRR6869040.1_vRhyme_bin_236	SRR6869040.1_bin.32	PHIST prediction	74.3485	10.5621	Low-quality	Genome-fragment	48.12	Viruses: 1.00; Uroviricota: 0.95	85.76	4.216	d__Bacteria;p__Myxococcota;c__Polyangia;o__Nannocystales;f__Nannocystaceae;g__Enhygromyxa;s__
SRR6869040.1	SRR6869040.1_vRhyme_bin_236	SRR6869040.1_bin.5	PHIST prediction	74.3485	11.0235	Low-quality	Genome-fragment	48.12	Viruses: 1.00; Uroviricota: 0.95	89.83	3.225	d__Bacteria;p__Myxococcota;c__Polyangia;o__Nannocystales;f__Nannocystaceae;g__;s__
SRR6869040.1	SRR6869040.1_vRhyme_bin_236	SRR6869040.1_bin.8	PHIST prediction	74.3485	7.30328	Low-quality	Genome-fragment	48.12	Viruses: 1.00; Uroviricota: 0.95	58.58	0	d__Bacteria;p__Myxococcota;c__Polyangia;o__Nannocystales;f__Nannocystaceae;g__;s__
SRR6869040.1	SRR6869040.1_vRhyme_bin_240	SRR6869040.1_bin.20	PHIST prediction	106.961	17.4398	Medium-quality	Genome-fragment	73.95	Viruses: 0.93; Uroviricota: 0.87	71.84	4.029	d__Bacteria;p__Verrucomicrobiota;c__Lentisphaeria;o__Lentisphaerales;f__Lentisphaeraceae;g__;s__
SRR6869040.1	SRR6869040.1_vRhyme_bin_240	SRR6869040.1_bin.21	PHIST prediction	106.961	19.1292	Medium-quality	Genome-fragment	73.95	Viruses: 0.93; Uroviricota: 0.87	74.18	9.969	d__Bacteria;p__Verrucomicrobiota;c__Lentisphaeria;o__Lentisphaerales;f__Lentisphaeraceae;g__;s__
SRR6869040.1	SRR6869040.1_vRhyme_bin_242	SRR6869040.1_bin.1	PHIST prediction	44.7299	60.3802	Medium-quality	Genome-fragment	51.98	Viruses: 1.00; Uroviricota: 0.81	67.3	0	d__Bacteria;p__Bacteroidota;c__Bacteroidia;o__Flavobacteriales;f__Flavobacteriaceae;g__Aquimarina;s__
SRR6869041.1	SRR6869041.1_vRhyme_bin_103	SRR6869041.1_bin.12	Blastn similarity and PHIST prediction	7.99532	7.41545	Medium-quality	Genome-fragment	67.5	Viruses: 1.00; Uroviricota: 1.00	89.82	2.211	d__Bacteria;p__Proteobacteria;c__Gammaproteobacteria;o__Enterobacterales;f__GCA-002770795;g__;s__
SRR6869041.1	SRR6869041.1_vRhyme_bin_105	SRR6869041.1_bin.10	PHIST prediction	8.06043	29.4097	High-quality	High-quality	95.41	Viruses: 1.00; Uroviricota: 0.92	96.18	1.122	d__Bacteria;p__Proteobacteria;c__Gammaproteobacteria;o__Enterobacterales;f__Alteromonadaceae;g__Alteromonas;s__Alteromonas abrolhosensis
SRR6869041.1	SRR6869041.1_vRhyme_bin_130	SRR6869041.1_bin.15	PHIST prediction	25.033	8.85627	Medium-quality	Genome-fragment	75.47	Viruses: 0.97; Uroviricota: 0.97	56.4	4.438	d__Bacteria;p__Proteobacteria;c__Alphaproteobacteria;o__Rhodobacterales;f__Rhodobacteraceae;g__Wenxinia;s__
SRR6869041.1	SRR6869041.1_vRhyme_bin_14	SRR6869041.1_bin.1	PHIST prediction	27.8099	105.903	Low-quality	Genome-fragment	8.73	Viruses: 1.00; Uroviricota: 1.00	71.59	1.385	d__Bacteria;p__Bacteroidota;c__Bacteroidia;o__Flavobacteriales;f__Flavobacteriaceae;g__Aquimarina;s__
SRR6869041.1	SRR6869041.1_vRhyme_bin_25	SRR6869041.1_bin.20	PHIST prediction	131.357	7.04084	Medium-quality	Genome-fragment	81.17	Viruses: 1.00; Uroviricota: 0.97	50.04	4.517	d__Archaea;p__Asgardarchaeota;c__Heimdallarchaeia;o__JABLTI01;f__;g__;s__
SRR6869041.1	SRR6869041.1_vRhyme_bin_54	SRR6869041.1_bin.1	PHIST prediction	112.293	105.903	Low-quality	Genome-fragment	13.66	Viruses: 0.75; Uroviricota: 0.75	71.59	1.385	d__Bacteria;p__Bacteroidota;c__Bacteroidia;o__Flavobacteriales;f__Flavobacteriaceae;g__Aquimarina;s__
SRR6869041.1	SRR6869041.1_vRhyme_bin_57	SRR6869041.1_bin.14	PHIST prediction	42.4582	60.2962	Low-quality	Genome-fragment	24.06	Viruses: 1.00; Uroviricota: 1.00	77.49	1.389	d__Bacteria;p__Bacteroidota;c__Bacteroidia;o__Flavobacteriales;f__Flavobacteriaceae;g__Tenacibaculum;s__Tenacibaculum skagerrakense
SRR6869041.1	SRR6869041.1_vRhyme_bin_71	SRR6869041.1_bin.1	PHIST prediction	14.6457	105.903	Low-quality	Genome-fragment	16.42	Viruses: 1.00; Uroviricota: 0.71	71.59	1.385	d__Bacteria;p__Bacteroidota;c__Bacteroidia;o__Flavobacteriales;f__Flavobacteriaceae;g__Aquimarina;s__
SRR6869041.1	SRR6869041.1_vRhyme_bin_87	SRR6869041.1_bin.14	PHIST prediction	8.64465	60.2962	Low-quality	Genome-fragment	12.56	Viruses: 1.00; Uroviricota: 0.57	77.49	1.389	d__Bacteria;p__Bacteroidota;c__Bacteroidia;o__Flavobacteriales;f__Flavobacteriaceae;g__Tenacibaculum;s__Tenacibaculum skagerrakense
SRR6869041.1	SRR6869041.1_vRhyme_bin_88	SRR6869041.1_bin.1	PHIST prediction	9.48375	105.903	Medium-quality	Genome-fragment	71.6	Viruses: 1.00; Uroviricota: 1.00	71.59	1.385	d__Bacteria;p__Bacteroidota;c__Bacteroidia;o__Flavobacteriales;f__Flavobacteriaceae;g__Aquimarina;s__
SRR6869041.1	SRR6869041.1_vRhyme_bin_91	SRR6869041.1_bin.24	PHIST prediction	8.97848	14.4424	Medium-quality	Genome-fragment	54.95	Viruses: 0.84; Uroviricota: 0.74	66.11	7.946	d__Bacteria;p__Bacteroidota;c__Bacteroidia;o__Cytophagales;f__Cyclobacteriaceae;g__Marivirga;s__
SRR6869041.1	SRR6869041.1_vRhyme_bin_96	SRR6869041.1_bin.19	PHIST prediction	15.6151	5.02202	Medium-quality	Genome-fragment	76.17	Viruses: 0.91; Uroviricota: 0.90	55.38	9.086	d__Bacteria;p__Proteobacteria;c__Alphaproteobacteria;o__UBA1280;f__UBA6503;g__UBA6503;s__
SRR6869042.1	SRR6869042.1_vRhyme_bin_174	SRR6869042.1_bin.5	PHIST prediction	36.1832	77.8013	Low-quality	Genome-fragment	8.32	Viruses: 1.00; Uroviricota: 1.00	99.14	0.33	d__Bacteria;p__Bacteroidota;c__Bacteroidia;o__Flavobacteriales;f__Flavobacteriaceae;g__;s__
SRR6869042.1	SRR6869042.1_vRhyme_bin_178	SRR6869042.1_bin.7	PHIST prediction	8.92237	36.7708	Low-quality	Genome-fragment	7.28	Viruses: 1.00; Uroviricota: 0.80	51.72	1.724	d__Bacteria;p__Bacteroidota;c__Bacteroidia;o__Flavobacteriales;f__Flavobacteriaceae;g__Aquimarina;s__
SRR6869042.1	SRR6869042.1_vRhyme_bin_204	SRR6869042.1_bin.2	PHIST prediction	32.8866	6.11653	Low-quality	Genome-fragment	8.01	Viruses: 1.00; Uroviricota: 1.00	62.23	1.946	d__Bacteria;p__Bacteroidota;c__Bacteroidia;o__Flavobacteriales;f__Flavobacteriaceae;g__SCGC-AAA160-P02;s__
SRR6869042.1	SRR6869042.1_vRhyme_bin_205	SRR6869042.1_bin.19	PHIST prediction	28.0094	38.4258	Medium-quality	Genome-fragment	62.92	Viruses: 1.00; Uroviricota: 0.78	83.74	1.537	d__Bacteria;p__Bacteroidota;c__Bacteroidia;o__Cytophagales;f__Cyclobacteriaceae;g__;s__
SRR6869042.1	SRR6869042.1_vRhyme_bin_206	SRR6869042.1_bin.7	PHIST prediction	40.493	36.7708	Low-quality	Genome-fragment	10.54	Viruses: 1.00; Uroviricota: 1.00	51.72	1.724	d__Bacteria;p__Bacteroidota;c__Bacteroidia;o__Flavobacteriales;f__Flavobacteriaceae;g__Aquimarina;s__
SRR6869042.1	SRR6869042.1_vRhyme_bin_22	SRR6869042.1_bin.15	PHIST prediction	12.8954	16.224	Medium-quality	Genome-fragment	87.16	Viruses: 0.88; Uroviricota: 0.65	85.05	9.173	d__Bacteria;p__Verrucomicrobiota;c__Lentisphaeria;o__Lentisphaerales;f__Lentisphaeraceae;g__;s__
SRR6869042.1	SRR6869042.1_vRhyme_bin_227	SRR6869042.1_bin.18	PHIST prediction	11.6449	53.8848	Low-quality	Genome-fragment	38.48	Viruses: 1.00; Uroviricota: 1.00	95.78	0.552	d__Bacteria;p__Proteobacteria;c__Alphaproteobacteria;o__Rhodobacterales;f__Rhodobacteraceae;g__Thalassococcus;s__Thalassococcus halodurans
SRR6869042.1	SRR6869042.1_vRhyme_bin_229	SRR6869042.1_bin.19	PHIST prediction	6.91613	38.4258	Low-quality	Genome-fragment	4.57	Viruses: 1.00; Uroviricota: 0.68	83.74	1.537	d__Bacteria;p__Bacteroidota;c__Bacteroidia;o__Cytophagales;f__Cyclobacteriaceae;g__;s__
SRR6869042.1	SRR6869042.1_vRhyme_bin_240	SRR6869042.1_bin.7	PHIST prediction	33.0162	36.7708	Low-quality	Genome-fragment	29.13	Viruses: 1.00; Uroviricota: 1.00	51.72	1.724	d__Bacteria;p__Bacteroidota;c__Bacteroidia;o__Flavobacteriales;f__Flavobacteriaceae;g__Aquimarina;s__
SRR6869042.1	SRR6869042.1_vRhyme_bin_253	SRR6869042.1_bin.19	PHIST prediction	58.9391	38.4258	Medium-quality	Genome-fragment	63.49	Viruses: 1.00; Uroviricota: 1.00	83.74	1.537	d__Bacteria;p__Bacteroidota;c__Bacteroidia;o__Cytophagales;f__Cyclobacteriaceae;g__;s__
SRR6869042.1	SRR6869042.1_vRhyme_bin_30	SRR6869042.1_bin.5	PHIST prediction	17.2516	77.8013	Low-quality	Genome-fragment	15.87	Viruses: 0.92; Uroviricota: 0.90	99.14	0.33	d__Bacteria;p__Bacteroidota;c__Bacteroidia;o__Flavobacteriales;f__Flavobacteriaceae;g__;s__
SRR6869042.1	SRR6869042.1_vRhyme_bin_38	SRR6869042.1_bin.9	PHIST prediction	16.5732	6.33449	Low-quality	Genome-fragment	27.66	Viruses: 0.76; Uroviricota: 0.74	50.62	8.62	d__Bacteria;p__Bacteroidota;c__Bacteroidia;o__Cytophagales;f__Cyclobacteriaceae;g__Reichenbachiella;s__
SRR6869042.1	SRR6869042.1_vRhyme_bin_39	SRR6869042.1_bin.4	PHIST prediction	17.8457	19.9902	Low-quality	Genome-fragment	7.12	Viruses: 0.90; Uroviricota: 0.81	94.18	2.823	d__Bacteria;p__Bacteroidota;c__Bacteroidia;o__Cytophagales;f__Cyclobacteriaceae;g__;s__
SRR6869042.1	SRR6869042.1_vRhyme_bin_70	SRR6869042.1_bin.7	PHIST prediction	9.848	36.7708	Low-quality	Genome-fragment	47.19	Viruses: 1.00; Uroviricota: 1.00	51.72	1.724	d__Bacteria;p__Bacteroidota;c__Bacteroidia;o__Flavobacteriales;f__Flavobacteriaceae;g__Aquimarina;s__
SRR6869042.1	SRR6869042.1_vRhyme_bin_8	SRR6869042.1_bin.30	PHIST prediction	12.7152	12.5745	Low-quality	Genome-fragment	24.75	Viruses: 1.00; Uroviricota: 1.00	91.07	2.841	d__Bacteria;p__Bacteroidota;c__Bacteroidia;o__Cytophagales;f__Cyclobacteriaceae;g__;s__
SRR6869043.1	SRR6869043.1_vRhyme_bin_108	SRR6869043.1_bin.18	PHIST prediction	12.5817	40.187	Medium-quality	Genome-fragment	57.87	Viruses: 1.00; Uroviricota: 1.00	99.25	0.495	d__Bacteria;p__Bacteroidota;c__Bacteroidia;o__Chitinophagales;f__Saprospiraceae;g__Aureispira;s__
SRR6869043.1	SRR6869043.1_vRhyme_bin_110	SRR6869043.1_bin.7	Blastn similarity and PHIST prediction	9.23283	14.7635	Low-quality	Genome-fragment	29.97	Viruses: 0.95; Uroviricota: 0.95	95.85	1.481	d__Bacteria;p__Proteobacteria;c__Gammaproteobacteria;o__Enterobacterales;f__Alteromonadaceae;g__Psychrosphaera;s__
SRR6869043.1	SRR6869043.1_vRhyme_bin_40	SRR6869043.1_bin.8	Blastn similarity and PHIST prediction	58.1267	155.299	Low-quality	Genome-fragment	48.42	Viruses: 0.96; Uroviricota: 0.77	96.74	0.583	d__Bacteria;p__Bacteroidota;c__Bacteroidia;o__Flavobacteriales;f__Flavobacteriaceae;g__Aquimarina;s__
SRR6869043.1	SRR6869043.1_vRhyme_bin_40	SRR6869043.1_bin.17	Blastn similarity	58.1267	47.1381	Low-quality	Genome-fragment	48.42	Viruses: 0.96; Uroviricota: 0.77	87.85	0.335	d__Bacteria;p__Bacteroidota;c__Bacteroidia;o__Flavobacteriales;f__Flavobacteriaceae;g__Polaribacter;s__
SRR6869043.1	SRR6869043.1_vRhyme_bin_73	SRR6869043.1_bin.3	PHIST prediction	7.64078	58.8693	Low-quality	Genome-fragment	11.8	Viruses: 1.00; Uroviricota: 1.00	64.92	1.724	d__Bacteria;p__Proteobacteria;c__Alphaproteobacteria;o__Rhodobacterales;f__Rhodobacteraceae;g__Yoonia;s__
SRR6869043.1	SRR6869043.1_vRhyme_bin_75	SRR6869043.1_bin.17	PHIST prediction	8.75733	47.1381	Low-quality	Genome-fragment	30.21	Viruses: 1.00; Uroviricota: 1.00	87.85	0.335	d__Bacteria;p__Bacteroidota;c__Bacteroidia;o__Flavobacteriales;f__Flavobacteriaceae;g__Polaribacter;s__
SRR6869043.1	SRR6869043.1_vRhyme_bin_75	SRR6869043.1_bin.24	PHIST prediction	8.75733	10.8893	Low-quality	Genome-fragment	30.21	Viruses: 1.00; Uroviricota: 1.00	84.64	1.092	d__Bacteria;p__Bacteroidota;c__Bacteroidia;o__Cytophagales;f__Bernardetiaceae;g__Bernardetia;s__
SRR6869043.1	SRR6869043.1_vRhyme_bin_77	SRR6869043.1_bin.4	PHIST prediction	8.3017	11.4935	Low-quality	Genome-fragment	16.9	Viruses: 1.00; Uroviricota: 1.00	74.76	2.722	d__Bacteria;p__Bacteroidota;c__Bacteroidia;o__Flavobacteriales;f__Flavobacteriaceae;g__Tenacibaculum;s__Tenacibaculum skagerrakense
SRR6869043.1	SRR6869043.1_vRhyme_bin_78	SRR6869043.1_bin.8	PHIST prediction	9.9987	155.299	Low-quality	Genome-fragment	33.32	Viruses: 1.00; Uroviricota: 1.00	96.74	0.583	d__Bacteria;p__Bacteroidota;c__Bacteroidia;o__Flavobacteriales;f__Flavobacteriaceae;g__Aquimarina;s__
SRR6869043.1	SRR6869043.1_vRhyme_bin_90	SRR6869043.1_bin.6	PHIST prediction	14.5467	34.3144	Low-quality	Genome-fragment	17.38	Viruses: 1.00; Uroviricota: 1.00	95.33	1.222	d__Bacteria;p__Cyanobacteria;c__Cyanobacteriia;o__Phormidesmiales;f__Phormidesmiaceae;g__Phormidesmis;s__
SRR6869044.1	SRR6869044.1_vRhyme_bin_48	SRR6869044.1_bin.26	Blastn similarity and PHIST prediction	5.78293	37.3694	Low-quality	Genome-fragment	35.75	Viruses: 0.87; Uroviricota: 0.87	91.5	1.882	d__Bacteria;p__Proteobacteria;c__Alphaproteobacteria;o__Rhodobacterales;f__Rhodobacteraceae;g__Marinovum;s__
SRR6869044.1	SRR6869044.1_vRhyme_bin_48	SRR6869044.1_bin.22	Blastn similarity	5.78293	12.2364	Low-quality	Genome-fragment	35.75	Viruses: 0.87; Uroviricota: 0.87	89.81	1.43	d__Bacteria;p__Proteobacteria;c__Alphaproteobacteria;o__Rhodobacterales;f__Rhodobacteraceae;g__Tateyamaria;s__
SRR6869044.1	SRR6869044.1_vRhyme_bin_51	SRR6869044.1_bin.37	PHIST prediction	10.0275	7.60685	Low-quality	Genome-fragment	36.09	Viruses: 0.56; Uroviricota: 0.56	83.72	3.043	d__Bacteria;p__Proteobacteria;c__Alphaproteobacteria;o__Micavibrionales;f__Micavibrionaceae;g__;s__
SRR6869044.1	SRR6869044.1_vRhyme_bin_52	SRR6869044.1_bin.36	PHIST prediction	6.47196	22.1754	Low-quality	Genome-fragment	36.4	Viruses: 1.00; Uroviricota: 1.00	86.48	3.576	d__Bacteria;p__Proteobacteria;c__Gammaproteobacteria;o__Pseudomonadales;f__HTCC2089;g__UBA4421;s__
SRR6869044.1	SRR6869044.1_vRhyme_bin_56	SRR6869044.1_bin.40	PHIST prediction	9.84991	44.234	High-quality	High-quality	92.96	Viruses: 0.84; Uroviricota: 0.82	99.05	0.554	d__Bacteria;p__Proteobacteria;c__Alphaproteobacteria;o__Sphingomonadales;f__Sphingomonadaceae;g__Novosphingobium;s__
SRR6869044.1	SRR6869044.1_vRhyme_bin_59	SRR6869044.1_bin.12	PHIST prediction	5.81193	32.2112	Low-quality	Genome-fragment	15.59	Viruses: 1.00; Uroviricota: 1.00	91.27	1.277	d__Bacteria;p__Proteobacteria;c__Alphaproteobacteria;o__Rhodobacterales;f__Rhodobacteraceae;g__Aestuariivita;s__
SRR6869044.1	SRR6869044.1_vRhyme_bin_61	SRR6869044.1_bin.39	PHIST prediction	12.6458	6.09687	Medium-quality	Genome-fragment	61.26	Viruses: 0.94; Uroviricota: 0.94	68.74	2.004	d__Bacteria;p__Myxococcota;c__Bradymonadia;o__UBA7976;f__UBA1532;g__;s__
SRR6869044.1	SRR6869044.1_vRhyme_bin_63	SRR6869044.1_bin.39	PHIST prediction	6.74908	6.09687	Low-quality	Genome-fragment	10.41	Viruses: 1.00; Uroviricota: 1.00	68.74	2.004	d__Bacteria;p__Myxococcota;c__Bradymonadia;o__UBA7976;f__UBA1532;g__;s__
SRR6869044.1	SRR6869044.1_vRhyme_bin_64	SRR6869044.1_bin.24	PHIST prediction	15.6713	178.788	Low-quality	Genome-fragment	3.48	Viruses: 0.84; Uroviricota: 0.84	98.86	2.132	d__Bacteria;p__Proteobacteria;c__Alphaproteobacteria;o__Caulobacterales;f__Hyphomonadaceae;g__;s__
SRR6869044.1	SRR6869044.1_vRhyme_bin_69	SRR6869044.1_bin.22	Blastn similarity	9.0022	12.2364	Low-quality	Genome-fragment	10.6	Viruses: 0.95; Uroviricota: 0.75	89.81	1.43	d__Bacteria;p__Proteobacteria;c__Alphaproteobacteria;o__Rhodobacterales;f__Rhodobacteraceae;g__Tateyamaria;s__
SRR6869044.1	SRR6869044.1_vRhyme_bin_69	SRR6869044.1_bin.31	PHIST prediction	9.0022	7.54572	Low-quality	Genome-fragment	10.6	Viruses: 0.95; Uroviricota: 0.75	61.57	1.6	d__Bacteria;p__Proteobacteria;c__Alphaproteobacteria;o__Rhodobacterales;f__Rhodobacteraceae;g__Seohaeicola;s__
SRR6869044.1	SRR6869044.1_vRhyme_bin_73	SRR6869044.1_bin.7	PHIST prediction	9.45155	17.3872	Low-quality	Genome-fragment	29.82	Viruses: 1.00; Uroviricota: 1.00	94.06	0.978	d__Bacteria;p__Proteobacteria;c__Alphaproteobacteria;o__Rhodobacterales;f__Rhodobacteraceae;g__Roseovarius;s__
SRR6869044.1	SRR6869044.1_vRhyme_bin_75	SRR6869044.1_bin.46	PHIST prediction	8.89466	5.69103	Low-quality	Genome-fragment	17.67	Viruses: 1.00; Uroviricota: 1.00	54.31	2.413	d__Bacteria;p__Proteobacteria;c__Alphaproteobacteria;o__Sphingomonadales;f__Sphingomonadaceae;g__Erythrobacter;s__
SRR6869044.1	SRR6869044.1_vRhyme_bin_77	SRR6869044.1_bin.9	PHIST prediction	8.72966	95.5378	Low-quality	Genome-fragment	31.83	Viruses: 1.00; Uroviricota: 1.00	85.36	4.166	d__Bacteria;p__Proteobacteria;c__Gammaproteobacteria;o__Thiomicrospirales;f__Thiomicrospiraceae;g__Thiomicrorhabdus;s__
SRR6869044.1	SRR6869044.1_vRhyme_bin_81	SRR6869044.1_bin.22	PHIST prediction	66.7462	12.2364	Medium-quality	Genome-fragment	85.16	Viruses: 0.99; Uroviricota: 0.86	89.81	1.43	d__Bacteria;p__Proteobacteria;c__Alphaproteobacteria;o__Rhodobacterales;f__Rhodobacteraceae;g__Tateyamaria;s__
SRR6869044.1	SRR6869044.1_vRhyme_bin_82	SRR6869044.1_bin.16	PHIST prediction	10.1722	5.54112	Low-quality	Genome-fragment	37.48	Viruses: 1.00; Uroviricota: 1.00	71.14	3.588	d__Bacteria;p__Proteobacteria;c__Alphaproteobacteria;o__UBA1280;f__;g__;s__
SRR6869045.1	SRR6869045.1_vRhyme_bin_103	SRR6869045.1_bin.12	PHIST prediction	8.45409	7.26679	Low-quality	Genome-fragment	21.57	Viruses: 0.56; Uroviricota: 0.56	72.62	1.957	d__Bacteria;p__Proteobacteria;c__Gammaproteobacteria;o__SZUA-229;f__SZUA-229;g__;s__
SRR6869045.1	SRR6869045.1_vRhyme_bin_104	SRR6869045.1_bin.17	PHIST prediction	12.8118	41.727	Low-quality	Genome-fragment	30.58	Viruses: 0.95; Uroviricota: 0.86	95.87	0.753	d__Bacteria;p__Proteobacteria;c__Alphaproteobacteria;o__Rhodobacterales;f__Rhodobacteraceae;g__Roseovarius;s__
SRR6869045.1	SRR6869045.1_vRhyme_bin_114	SRR6869045.1_bin.22	PHIST prediction	24.677	92.2513	Low-quality	Genome-fragment	19.57	Viruses: 1.00; Uroviricota: 1.00	94.66	1.777	d__Bacteria;p__Cyanobacteria;c__Cyanobacteriia;o__Cyanobacteriales;f__Spirulinaceae;g__;s__
SRR6869045.1	SRR6869045.1_vRhyme_bin_116	SRR6869045.1_bin.2	PHIST prediction	14.2967	17.9132	Low-quality	Genome-fragment	5.92	Viruses: 0.80; Uroviricota: 0.80	95.01	5.158	d__Bacteria;p__Bacteroidota;c__Bacteroidia;o__Cytophagales;f__Cyclobacteriaceae;g__;s__
SRR6869045.1	SRR6869045.1_vRhyme_bin_143	SRR6869045.1_bin.22	PHIST prediction	16.4417	92.2513	Medium-quality	Genome-fragment	66.98	Viruses: 1.00; Uroviricota: 0.71	94.66	1.777	d__Bacteria;p__Cyanobacteria;c__Cyanobacteriia;o__Cyanobacteriales;f__Spirulinaceae;g__;s__
SRR6869045.1	SRR6869045.1_vRhyme_bin_145	SRR6869045.1_bin.22	PHIST prediction	9.7262	92.2513	Low-quality	Genome-fragment	8.55	Viruses: 1.00; Uroviricota: 0.56	94.66	1.777	d__Bacteria;p__Cyanobacteria;c__Cyanobacteriia;o__Cyanobacteriales;f__Spirulinaceae;g__;s__
SRR6869045.1	SRR6869045.1_vRhyme_bin_147	SRR6869045.1_bin.15	PHIST prediction	7.4519	26.0072	Low-quality	Genome-fragment	14.75	Viruses: 1.00; Uroviricota: 0.51	93.84	0.595	d__Bacteria;p__Bacteroidota;c__Bacteroidia;o__Cytophagales;f__Cyclobacteriaceae;g__Roseivirga;s__
SRR6869045.1	SRR6869045.1_vRhyme_bin_155	SRR6869045.1_bin.15	PHIST prediction	21.2833	26.0072	Low-quality	Genome-fragment	22.11	Viruses: 1.00; Uroviricota: 0.86	93.84	0.595	d__Bacteria;p__Bacteroidota;c__Bacteroidia;o__Cytophagales;f__Cyclobacteriaceae;g__Roseivirga;s__
SRR6869045.1	SRR6869045.1_vRhyme_bin_161	SRR6869045.1_bin.23	PHIST prediction	12.1004	12.0655	Low-quality	Genome-fragment	22.66	Viruses: 1.00; Uroviricota: 0.92	95.77	1.888	d__Bacteria;p__Proteobacteria;c__Alphaproteobacteria;o__Caulobacterales;f__Hyphomonadaceae;g__Henriciella;s__
SRR6869045.1	SRR6869045.1_vRhyme_bin_164	SRR6869045.1_bin.1	PHIST prediction	18.047	18.7275	Low-quality	Genome-fragment	22.24	Viruses: 1.00; Uroviricota: 1.00	87.22	0.905	d__Bacteria;p__Cyanobacteria;c__Cyanobacteriia;o__Cyanobacteriales;f__Geitlerinemaceae;g__J055;s__
SRR6869045.1	SRR6869045.1_vRhyme_bin_175	SRR6869045.1_bin.22	PHIST prediction	73.2185	92.2513	Low-quality	Genome-fragment	47.56	Viruses: 0.80; Uroviricota: 0.70	94.66	1.777	d__Bacteria;p__Cyanobacteria;c__Cyanobacteriia;o__Cyanobacteriales;f__Spirulinaceae;g__;s__
SRR6869045.1	SRR6869045.1_vRhyme_bin_34	SRR6869045.1_bin.29	PHIST prediction	10.1238	10.9985	Low-quality	Genome-fragment	5.17	Viruses: 1.00; Uroviricota: 1.00	98.9	0	d__Bacteria;p__Bacteroidota;c__Bacteroidia;o__J057;f__J057;g__;s__
SRR6869045.1	SRR6869045.1_vRhyme_bin_38	SRR6869045.1_bin.28	PHIST prediction	6.52387	55.1233	Low-quality	Genome-fragment	5.31	Viruses: 1.00; Uroviricota: 1.00	92.36	1.587	d__Bacteria;p__Bacteroidota;c__Bacteroidia;o__Cytophagales;f__Cyclobacteriaceae;g__Ekhidna;s__
SRR6869045.1	SRR6869045.1_vRhyme_bin_40	SRR6869045.1_bin.28	PHIST prediction	6.83554	55.1233	Low-quality	Genome-fragment	18.18	Viruses: 1.00; Uroviricota: 1.00	92.36	1.587	d__Bacteria;p__Bacteroidota;c__Bacteroidia;o__Cytophagales;f__Cyclobacteriaceae;g__Ekhidna;s__
SRR6869045.1	SRR6869045.1_vRhyme_bin_48	SRR6869045.1_bin.28	PHIST prediction	6.22837	55.1233	Low-quality	Genome-fragment	16.18	Viruses: 1.00; Uroviricota: 0.84	92.36	1.587	d__Bacteria;p__Bacteroidota;c__Bacteroidia;o__Cytophagales;f__Cyclobacteriaceae;g__Ekhidna;s__
SRR6869045.1	SRR6869045.1_vRhyme_bin_64	SRR6869045.1_bin.20	PHIST prediction	7.21005	29.1196	Low-quality	Genome-fragment	9.91	Viruses: 1.00; Uroviricota: 0.81	98.99	1.912	d__Bacteria;p__Bacteroidota;c__Bacteroidia;o__Flavobacteriales;f__Flavobacteriaceae;g__SCGC-AAA160-P02;s__
SRR6869045.1	SRR6869045.1_vRhyme_bin_67	SRR6869045.1_bin.9	PHIST prediction	24.0292	6.22661	Low-quality	Genome-fragment	46.81	Viruses: 1.00; Uroviricota: 0.86	59.3	0.073	d__Bacteria;p__Spirochaetota;c__Leptospirae;o__Leptospirales;f__Leptonemataceae;g__;s__
SRR6869045.1	SRR6869045.1_vRhyme_bin_69	SRR6869045.1_bin.17	PHIST prediction	33.5953	41.727	Medium-quality	Genome-fragment	83.54	Viruses: 1.00; Uroviricota: 0.94	95.87	0.753	d__Bacteria;p__Proteobacteria;c__Alphaproteobacteria;o__Rhodobacterales;f__Rhodobacteraceae;g__Roseovarius;s__
SRR6869045.1	SRR6869045.1_vRhyme_bin_86	SRR6869045.1_bin.28	PHIST prediction	9.03611	55.1233	Low-quality	Genome-fragment	8.36	Viruses: 1.00; Uroviricota: 1.00	92.36	1.587	d__Bacteria;p__Bacteroidota;c__Bacteroidia;o__Cytophagales;f__Cyclobacteriaceae;g__Ekhidna;s__
SRR6869045.1	SRR6869045.1_vRhyme_bin_87	SRR6869045.1_bin.28	PHIST prediction	8.81669	55.1233	Low-quality	Genome-fragment	34.95	Viruses: 0.81; Uroviricota: 0.66	92.36	1.587	d__Bacteria;p__Bacteroidota;c__Bacteroidia;o__Cytophagales;f__Cyclobacteriaceae;g__Ekhidna;s__
SRR6869045.1	SRR6869045.1_vRhyme_bin_91	SRR6869045.1_bin.24	PHIST prediction	10.0961	92.1972	Medium-quality	Genome-fragment	79.34	Viruses: 1.00; Uroviricota: 1.00	90.28	2.396	d__Bacteria;p__Proteobacteria;c__Gammaproteobacteria;o__Woeseiales;f__Woeseiaceae;g__UBA1844;s__
SRR6869045.1	SRR6869045.1_vRhyme_bin_92	SRR6869045.1_bin.18	PHIST prediction	10.1495	13.2217	Low-quality	Genome-fragment	16.43	Viruses: 0.88; Uroviricota: 0.88	91.31	3.162	d__Bacteria;p__Proteobacteria;c__Alphaproteobacteria;o__Rhodobacterales;f__Rhodobacteraceae;g__Citreimonas;s__
SRR6869046.1	SRR6869046.1_vRhyme_bin_10	SRR6869046.1_bin.14	PHIST prediction	18.0841	14.837	High-quality	High-quality	97.21	Viruses: 1.00; Uroviricota: 1.00	96.91	2.284	d__Bacteria;p__Bacteroidota;c__Bacteroidia;o__Flavobacteriales;f__Flavobacteriaceae;g__;s__
SRR6869046.1	SRR6869046.1_vRhyme_bin_105	SRR6869046.1_bin.4	PHIST prediction	11.983	66.8425	Low-quality	Genome-fragment	37.28	Viruses: 1.00; Uroviricota: 0.78	76.21	2.747	d__Bacteria;p__Cyanobacteria;c__Cyanobacteriia;o__Cyanobacteriales;f__SIO1D9;g__;s__
SRR6869046.1	SRR6869046.1_vRhyme_bin_12	SRR6869046.1_bin.43	PHIST prediction	19.8159	19.7812	Low-quality	Genome-fragment	12.11	Viruses: 0.98; Uroviricota: 0.98	63.56	8.171	d__Bacteria;p__Cyanobacteria;c__Cyanobacteriia;o__Cyanobacteriales;f__SIO1D9;g__;s__
SRR6869046.1	SRR6869046.1_vRhyme_bin_125	SRR6869046.1_bin.34	PHIST prediction	10.7673	63.445	Low-quality	Genome-fragment	17.73	Viruses: 0.80; Uroviricota: 0.80	95.58	0.813	d__Bacteria;p__Proteobacteria;c__Alphaproteobacteria;o__Rhodobacterales;f__Rhodobacteraceae;g__Roseovarius;s__
SRR6869046.1	SRR6869046.1_vRhyme_bin_125	SRR6869046.1_bin.36	PHIST prediction	10.7673	15.5399	Low-quality	Genome-fragment	17.73	Viruses: 0.80; Uroviricota: 0.80	59.73	7.119	d__Bacteria;p__Proteobacteria;c__Alphaproteobacteria;o__Rhodobacterales;f__Rhodobacteraceae;g__Marivita;s__
SRR6869046.1	SRR6869046.1_vRhyme_bin_126	SRR6869046.1_bin.23	PHIST prediction	9.8472	10.3658	Low-quality	Genome-fragment	40.67	Viruses: 1.00; Uroviricota: 1.00	78.3	1.091	d__Bacteria;p__Cyanobacteria;c__Cyanobacteriia;o__Cyanobacteriales;f__Xenococcaceae;g__Hyella;s__
SRR6869046.1	SRR6869046.1_vRhyme_bin_133	SRR6869046.1_bin.35	PHIST prediction	9.34293	6.35929	Low-quality	Genome-fragment	11.56	Viruses: 1.00; Uroviricota: 0.84	62.23	2.494	d__Bacteria;p__Proteobacteria;c__Gammaproteobacteria;o__Ga0077536;f__;g__;s__
SRR6869046.1	SRR6869046.1_vRhyme_bin_134	SRR6869046.1_bin.4	PHIST prediction	96.0088	66.8425	Medium-quality	Genome-fragment	80.8	Viruses: 0.86; Uroviricota: 0.80	76.21	2.747	d__Bacteria;p__Cyanobacteria;c__Cyanobacteriia;o__Cyanobacteriales;f__SIO1D9;g__;s__
SRR6869046.1	SRR6869046.1_vRhyme_bin_136	SRR6869046.1_bin.4	PHIST prediction	91.3564	66.8425	Low-quality	Genome-fragment	11.44	Viruses: 1.00; Uroviricota: 1.00	76.21	2.747	d__Bacteria;p__Cyanobacteria;c__Cyanobacteriia;o__Cyanobacteriales;f__SIO1D9;g__;s__
SRR6869046.1	SRR6869046.1_vRhyme_bin_139	SRR6869046.1_bin.28	PHIST prediction	14.3474	6.33491	Medium-quality	Genome-fragment	66.21	Viruses: 1.00; Uroviricota: 0.70	60.49	0	d__Bacteria;p__Proteobacteria;c__Alphaproteobacteria;o__GCA-2731375;f__GCA-2731375;g__;s__
SRR6869046.1	SRR6869046.1_vRhyme_bin_14	SRR6869046.1_bin.4	PHIST prediction	17.6392	66.8425	Low-quality	Genome-fragment	8.91	Viruses: 1.00; Uroviricota: 1.00	76.21	2.747	d__Bacteria;p__Cyanobacteria;c__Cyanobacteriia;o__Cyanobacteriales;f__SIO1D9;g__;s__
SRR6869046.1	SRR6869046.1_vRhyme_bin_142	SRR6869046.1_bin.44	PHIST prediction	6.35537	12.9284	Low-quality	Genome-fragment	5.17	Viruses: 1.00; Uroviricota: 1.00	84.06	1.639	d__Bacteria;p__Bacteroidota;c__Bacteroidia;o__Cytophagales;f__Cyclobacteriaceae;g__Ekhidna;s__
SRR6869046.1	SRR6869046.1_vRhyme_bin_151	SRR6869046.1_bin.8	PHIST prediction	7.27983	16.1507	Low-quality	Genome-fragment	4.84	Viruses: 1.00; Uroviricota: 0.97	99.72	0.407	d__Bacteria;p__Cyanobacteria;c__Cyanobacteriia;o__Phormidesmiales;f__Phormidesmiaceae;g__PCC-7375;s__
SRR6869046.1	SRR6869046.1_vRhyme_bin_152	SRR6869046.1_bin.3	PHIST prediction	24.0393	40.5036	Medium-quality	Genome-fragment	62.21	Viruses: 0.70; Uroviricota: 0.70	97.41	1.358	d__Bacteria;p__Cyanobacteria;c__Cyanobacteriia;o__Cyanobacteriales;f__;g__;s__
SRR6869046.1	SRR6869046.1_vRhyme_bin_154	SRR6869046.1_bin.42	PHIST prediction	15.7177	20.9839	Low-quality	Genome-fragment	34.44	Viruses: 0.97; Uroviricota: 0.97	95.47	1.171	d__Bacteria;p__Proteobacteria;c__Alphaproteobacteria;o__Rhodobacterales;f__Rhodobacteraceae;g__Tateyamaria;s__
SRR6869046.1	SRR6869046.1_vRhyme_bin_154	SRR6869046.1_bin.5	PHIST prediction	15.7177	10.8932	Low-quality	Genome-fragment	34.44	Viruses: 0.97; Uroviricota: 0.97	91.18	1.772	d__Bacteria;p__Proteobacteria;c__Gammaproteobacteria;o__Woeseiales;f__Woeseiaceae;g__;s__
SRR6869046.1	SRR6869046.1_vRhyme_bin_164	SRR6869046.1_bin.16	PHIST prediction	11.4015	10.3965	Low-quality	Genome-fragment	8.65	Viruses: 0.64; Uroviricota: 0.64	78.03	2.204	d__Bacteria;p__Bacteroidota;c__Bacteroidia;o__Cytophagales;f__Cyclobacteriaceae;g__Roseivirga;s__
SRR6869046.1	SRR6869046.1_vRhyme_bin_165	SRR6869046.1_bin.5	PHIST prediction	11.4377	10.8932	Low-quality	Genome-fragment	33.2	Viruses: 1.00; Uroviricota: 1.00	91.18	1.772	d__Bacteria;p__Proteobacteria;c__Gammaproteobacteria;o__Woeseiales;f__Woeseiaceae;g__;s__
SRR6869046.1	SRR6869046.1_vRhyme_bin_166	SRR6869046.1_bin.33	PHIST prediction	15.6868	12.3308	Low-quality	Genome-fragment	48.73	Viruses: 1.00; Uroviricota: 0.83	95.94	1.71	d__Bacteria;p__Planctomycetota;c__UBA1135;o__UBA1135;f__GCA-002686595;g__;s__
SRR6869046.1	SRR6869046.1_vRhyme_bin_18	SRR6869046.1_bin.14	PHIST prediction	15.9322	14.837	Low-quality	Genome-fragment	6.54	Viruses: 1.00; Uroviricota: 0.86	96.91	2.284	d__Bacteria;p__Bacteroidota;c__Bacteroidia;o__Flavobacteriales;f__Flavobacteriaceae;g__;s__
SRR6869046.1	SRR6869046.1_vRhyme_bin_182	SRR6869046.1_bin.33	PHIST prediction	19.555	12.3308	Low-quality	Genome-fragment	40	Viruses: 1.00; Uroviricota: 1.00	95.94	1.71	d__Bacteria;p__Planctomycetota;c__UBA1135;o__UBA1135;f__GCA-002686595;g__;s__
SRR6869046.1	SRR6869046.1_vRhyme_bin_183	SRR6869046.1_bin.3	PHIST prediction	31.8896	40.5036	Medium-quality	Genome-fragment	61.47	Viruses: 1.00; Uroviricota: 0.66	97.41	1.358	d__Bacteria;p__Cyanobacteria;c__Cyanobacteriia;o__Cyanobacteriales;f__;g__;s__
SRR6869046.1	SRR6869046.1_vRhyme_bin_185	SRR6869046.1_bin.17	PHIST prediction	19.4362	18.7875	High-quality	High-quality	100	Viruses: 1.00; Uroviricota: 0.73	99.35	0.119	d__Bacteria;p__Proteobacteria;c__Alphaproteobacteria;o__Caulobacterales;f__Maricaulaceae;g__Oceanicaulis;s__
SRR6869046.1	SRR6869046.1_vRhyme_bin_187	SRR6869046.1_bin.32	Blastn similarity and PHIST prediction	35.3716	10.2257	Low-quality	Genome-fragment	24.94	Viruses: 1.00; Uroviricota: 1.00	63.88	3.355	d__Bacteria;p__Cyanobacteria;c__Cyanobacteriia;o__Cyanobacteriales;f__Geitlerinemaceae;g__J055;s__
SRR6869046.1	SRR6869046.1_vRhyme_bin_190	SRR6869046.1_bin.42	PHIST prediction	38.2573	20.9839	Low-quality	Genome-fragment	44.72	Viruses: 0.94; Uroviricota: 0.94	95.47	1.171	d__Bacteria;p__Proteobacteria;c__Alphaproteobacteria;o__Rhodobacterales;f__Rhodobacteraceae;g__Tateyamaria;s__
SRR6869046.1	SRR6869046.1_vRhyme_bin_21	SRR6869046.1_bin.43	Blastn similarity and PHIST prediction	16.9795	19.7812	Low-quality	Genome-fragment	26.6	Viruses: 1.00; Uroviricota: 1.00	63.56	8.171	d__Bacteria;p__Cyanobacteria;c__Cyanobacteriia;o__Cyanobacteriales;f__SIO1D9;g__;s__
SRR6869046.1	SRR6869046.1_vRhyme_bin_28	SRR6869046.1_bin.43	PHIST prediction	8.69249	19.7812	Low-quality	Genome-fragment	14.08	Viruses: 1.00; Uroviricota: 1.00	63.56	8.171	d__Bacteria;p__Cyanobacteria;c__Cyanobacteriia;o__Cyanobacteriales;f__SIO1D9;g__;s__
SRR6869046.1	SRR6869046.1_vRhyme_bin_30	SRR6869046.1_bin.16	PHIST prediction	9.42994	10.3965	Medium-quality	Genome-fragment	55.16	Viruses: 1.00; Uroviricota: 0.92	78.03	2.204	d__Bacteria;p__Bacteroidota;c__Bacteroidia;o__Cytophagales;f__Cyclobacteriaceae;g__Roseivirga;s__
SRR6869046.1	SRR6869046.1_vRhyme_bin_30	SRR6869046.1_bin.44	PHIST prediction	9.42994	12.9284	Medium-quality	Genome-fragment	55.16	Viruses: 1.00; Uroviricota: 0.92	84.06	1.639	d__Bacteria;p__Bacteroidota;c__Bacteroidia;o__Cytophagales;f__Cyclobacteriaceae;g__Ekhidna;s__
SRR6869046.1	SRR6869046.1_vRhyme_bin_39	SRR6869046.1_bin.4	PHIST prediction	38.573	66.8425	Low-quality	Genome-fragment	11.53	Viruses: 1.00; Uroviricota: 1.00	76.21	2.747	d__Bacteria;p__Cyanobacteria;c__Cyanobacteriia;o__Cyanobacteriales;f__SIO1D9;g__;s__
SRR6869046.1	SRR6869046.1_vRhyme_bin_42	SRR6869046.1_bin.4	PHIST prediction	33.5449	66.8425	Low-quality	Genome-fragment	42.44	Viruses: 1.00; Uroviricota: 1.00	76.21	2.747	d__Bacteria;p__Cyanobacteria;c__Cyanobacteriia;o__Cyanobacteriales;f__SIO1D9;g__;s__
SRR6869046.1	SRR6869046.1_vRhyme_bin_61	SRR6869046.1_bin.32	PHIST prediction	8.92666	10.2257	Low-quality	Genome-fragment	24.07	Viruses: 0.88; Uroviricota: 0.88	63.88	3.355	d__Bacteria;p__Cyanobacteria;c__Cyanobacteriia;o__Cyanobacteriales;f__Geitlerinemaceae;g__J055;s__
SRR6869046.1	SRR6869046.1_vRhyme_bin_62	SRR6869046.1_bin.41	PHIST prediction	10.2795	11.001	Low-quality	Genome-fragment	16.6	Viruses: 1.00; Uroviricota: 1.00	72.72	3.448	d__Bacteria;p__Bacteroidota;c__Bacteroidia;o__Cytophagales;f__Cyclobacteriaceae;g__;s__
SRR6869046.1	SRR6869046.1_vRhyme_bin_75	SRR6869046.1_bin.18	PHIST prediction	8.32851	7.92201	Low-quality	Genome-fragment	2.62	Viruses: 1.00; Uroviricota: 1.00	88.75	1.283	d__Bacteria;p__Spirochaetota;c__Leptospirae;o__Leptospirales;f__Leptonemataceae;g__;s__
SRR6869046.1	SRR6869046.1_vRhyme_bin_83	SRR6869046.1_bin.43	PHIST prediction	8.49972	19.7812	Low-quality	Genome-fragment	47.83	Viruses: 0.86; Uroviricota: 0.86	63.56	8.171	d__Bacteria;p__Cyanobacteria;c__Cyanobacteriia;o__Cyanobacteriales;f__SIO1D9;g__;s__
SRR6869046.1	SRR6869046.1_vRhyme_bin_93	SRR6869046.1_bin.19	PHIST prediction	8.74732	7.51658	Low-quality	Genome-fragment	15.9	Viruses: 1.00; Uroviricota: 0.66	50.57	1.724	d__Bacteria;p__Proteobacteria;c__Alphaproteobacteria;o__Sphingomonadales;f__Sphingomonadaceae;g__Erythrobacter;s__
SRR6869047.1	SRR6869047.1_vRhyme_bin_10	SRR6869047.1_bin.10	PHIST prediction	20.6274	11.3251	Low-quality	Genome-fragment	3.83	Viruses: 1.00; Uroviricota: 1.00	94.7	2.412	d__Bacteria;p__Bacteroidota;c__Bacteroidia;o__Flavobacteriales;f__Flavobacteriaceae;g__;s__
SRR6869047.1	SRR6869047.1_vRhyme_bin_101	SRR6869047.1_bin.3	PHIST prediction	9.7789	8.99058	Low-quality	Genome-fragment	9.63	Viruses: 1.00; Uroviricota: 0.53	83.36	4.077	d__Bacteria;p__Proteobacteria;c__Alphaproteobacteria;o__Caulobacterales;f__Maricaulaceae;g__Oceanicaulis;s__
SRR6869047.1	SRR6869047.1_vRhyme_bin_101	SRR6869047.1_bin.5	PHIST prediction	9.7789	9.68425	Low-quality	Genome-fragment	9.63	Viruses: 1.00; Uroviricota: 0.53	69.56	8.119	d__Bacteria;p__Cyanobacteria;c__Cyanobacteriia;o__Cyanobacteriales;f__Geitlerinemaceae;g__J055;s__
SRR6869047.1	SRR6869047.1_vRhyme_bin_110	SRR6869047.1_bin.20	PHIST prediction	88.6714	77.8263	Medium-quality	Genome-fragment	79.25	Viruses: 1.00; Uroviricota: 0.94	61.91	0.182	d__Bacteria;p__Bacteroidota;c__Bacteroidia;o__Cytophagales;f__Amoebophilaceae;g__;s__
SRR6869047.1	SRR6869047.1_vRhyme_bin_116	SRR6869047.1_bin.12	PHIST prediction	16.7157	21.2735	Medium-quality	Genome-fragment	60.01	Viruses: 0.96; Uroviricota: 0.96	98.75	0.602	d__Bacteria;p__Proteobacteria;c__Alphaproteobacteria;o__Rhizobiales;f__JACESI01;g__JACESI01;s__
SRR6869047.1	SRR6869047.1_vRhyme_bin_119	SRR6869047.1_bin.12	PHIST prediction	14.4858	21.2735	Medium-quality	Genome-fragment	82.53	Viruses: 0.97; Uroviricota: 0.97	98.75	0.602	d__Bacteria;p__Proteobacteria;c__Alphaproteobacteria;o__Rhizobiales;f__JACESI01;g__JACESI01;s__
SRR6869047.1	SRR6869047.1_vRhyme_bin_127	SRR6869047.1_bin.19	PHIST prediction	26.5195	14.6183	Medium-quality	Genome-fragment	66.58	Viruses: 1.00; Uroviricota: 1.00	91.29	1.037	d__Bacteria;p__Cyanobacteria;c__Cyanobacteriia;o__Cyanobacteriales;f__Nostocaceae;g__Rivularia;s__
SRR6869047.1	SRR6869047.1_vRhyme_bin_52	SRR6869047.1_bin.15	PHIST prediction	23.8416	11.8107	Low-quality	Genome-fragment	18.17	Viruses: 1.00; Uroviricota: 1.00	88.39	2.185	d__Bacteria;p__Proteobacteria;c__Alphaproteobacteria;o__Caulobacterales;f__Hyphomonadaceae;g__Henriciella;s__
SRR6869047.1	SRR6869047.1_vRhyme_bin_52	SRR6869047.1_bin.19	PHIST prediction	23.8416	14.6183	Low-quality	Genome-fragment	18.17	Viruses: 1.00; Uroviricota: 1.00	91.29	1.037	d__Bacteria;p__Cyanobacteria;c__Cyanobacteriia;o__Cyanobacteriales;f__Nostocaceae;g__Rivularia;s__
SRR6869047.1	SRR6869047.1_vRhyme_bin_52	SRR6869047.1_bin.4	PHIST prediction	23.8416	7.97084	Low-quality	Genome-fragment	18.17	Viruses: 1.00; Uroviricota: 1.00	52.18	9.798	d__Bacteria;p__Cyanobacteria;c__Cyanobacteriia;o__Cyanobacteriales;f__Xenococcaceae;g__Xenococcus;s__
SRR6869047.1	SRR6869047.1_vRhyme_bin_53	SRR6869047.1_bin.8	PHIST prediction	13.4377	13.6258	Low-quality	Genome-fragment	31.96	Viruses: 0.95; Uroviricota: 0.95	90.96	2.947	d__Bacteria;p__Cyanobacteria;c__Cyanobacteriia;o__Cyanobacteriales;f__Xenococcaceae;g__Hyella;s__
SRR6869047.1	SRR6869047.1_vRhyme_bin_60	SRR6869047.1_bin.16	PHIST prediction	6.47664	23.5914	Low-quality	Genome-fragment	20.15	Viruses: 1.00; Uroviricota: 1.00	97.91	2.653	d__Bacteria;p__Bacteroidota;c__Bacteroidia;o__Cytophagales;f__Cyclobacteriaceae;g__Ekhidna;s__
SRR6869047.1	SRR6869047.1_vRhyme_bin_60	SRR6869047.1_bin.21	PHIST prediction	6.47664	14.7374	Low-quality	Genome-fragment	20.15	Viruses: 1.00; Uroviricota: 1.00	92.85	3.621	d__Bacteria;p__Bacteroidota;c__Bacteroidia;o__Cytophagales;f__Cyclobacteriaceae;g__;s__
SRR6869047.1	SRR6869047.1_vRhyme_bin_67	SRR6869047.1_bin.8	PHIST prediction	8.51949	13.6258	Low-quality	Genome-fragment	25.05	Viruses: 1.00; Uroviricota: 0.69	90.96	2.947	d__Bacteria;p__Cyanobacteria;c__Cyanobacteriia;o__Cyanobacteriales;f__Xenococcaceae;g__Hyella;s__
SRR6869047.1	SRR6869047.1_vRhyme_bin_69	SRR6869047.1_bin.6	PHIST prediction	14.7266	34.2442	Low-quality	Genome-fragment	48.26	Viruses: 1.00; Uroviricota: 0.89	77.43	4.401	d__Bacteria;p__Proteobacteria;c__Gammaproteobacteria;o__GCA-2400775;f__GCA-2400775;g__;s__
SRR6869047.1	SRR6869047.1_vRhyme_bin_7	SRR6869047.1_bin.19	PHIST prediction	47.6148	14.6183	Medium-quality	Genome-fragment	81.44	Viruses: 1.00; Uroviricota: 1.00	91.29	1.037	d__Bacteria;p__Cyanobacteria;c__Cyanobacteriia;o__Cyanobacteriales;f__Nostocaceae;g__Rivularia;s__
SRR6869047.1	SRR6869047.1_vRhyme_bin_78	SRR6869047.1_bin.5	PHIST prediction	13.6888	9.68425	Low-quality	Genome-fragment	14.56	Viruses: 0.94; Uroviricota: 0.94	69.56	8.119	d__Bacteria;p__Cyanobacteria;c__Cyanobacteriia;o__Cyanobacteriales;f__Geitlerinemaceae;g__J055;s__
SRR6869047.1	SRR6869047.1_vRhyme_bin_81	SRR6869047.1_bin.18	PHIST prediction	16.3638	25.4088	Low-quality	Genome-fragment	18.1	Viruses: 1.00; Uroviricota: 0.57	96.46	1.494	d__Bacteria;p__Cyanobacteria;c__Cyanobacteriia;o__Cyanobacteriales;f__;g__;s__
SRR6869047.1	SRR6869047.1_vRhyme_bin_82	SRR6869047.1_bin.8	PHIST prediction	17.4093	13.6258	Low-quality	Genome-fragment	12.91	Viruses: 1.00; Uroviricota: 1.00	90.96	2.947	d__Bacteria;p__Cyanobacteria;c__Cyanobacteriia;o__Cyanobacteriales;f__Xenococcaceae;g__Hyella;s__
SRR6869047.1	SRR6869047.1_vRhyme_bin_9	SRR6869047.1_bin.17	PHIST prediction	18.9599	10.0658	Low-quality	Genome-fragment	39.16	Viruses: 1.00; Uroviricota: 0.98	73.36	2.761	d__Bacteria;p__Proteobacteria;c__Alphaproteobacteria;o__Rhodobacterales;f__Rhodobacteraceae;g__Citreimonas;s__
SRR6869047.1	SRR6869047.1_vRhyme_bin_90	SRR6869047.1_bin.17	PHIST prediction	10.5222	10.0658	Medium-quality	Genome-fragment	69.53	Viruses: 1.00; Uroviricota: 1.00	73.36	2.761	d__Bacteria;p__Proteobacteria;c__Alphaproteobacteria;o__Rhodobacterales;f__Rhodobacteraceae;g__Citreimonas;s__
SRR6869047.1	SRR6869047.1_vRhyme_bin_92	SRR6869047.1_bin.15	PHIST prediction	9.83759	11.8107	Low-quality	Genome-fragment	11.32	Viruses: 1.00; Uroviricota: 1.00	88.39	2.185	d__Bacteria;p__Proteobacteria;c__Alphaproteobacteria;o__Caulobacterales;f__Hyphomonadaceae;g__Henriciella;s__
SRR6869047.1	SRR6869047.1_vRhyme_bin_92	SRR6869047.1_bin.5	PHIST prediction	9.83759	9.68425	Low-quality	Genome-fragment	11.32	Viruses: 1.00; Uroviricota: 1.00	69.56	8.119	d__Bacteria;p__Cyanobacteria;c__Cyanobacteriia;o__Cyanobacteriales;f__Geitlerinemaceae;g__J055;s__
SRR6869047.1	SRR6869047.1_vRhyme_bin_93	SRR6869047.1_bin.15	PHIST prediction	9.26377	11.8107	Low-quality	Genome-fragment	25.6	Viruses: 1.00; Uroviricota: 1.00	88.39	2.185	d__Bacteria;p__Proteobacteria;c__Alphaproteobacteria;o__Caulobacterales;f__Hyphomonadaceae;g__Henriciella;s__
SRR6869047.1	SRR6869047.1_vRhyme_bin_93	SRR6869047.1_bin.19	PHIST prediction	9.26377	14.6183	Low-quality	Genome-fragment	25.6	Viruses: 1.00; Uroviricota: 1.00	91.29	1.037	d__Bacteria;p__Cyanobacteria;c__Cyanobacteriia;o__Cyanobacteriales;f__Nostocaceae;g__Rivularia;s__
SRR6869047.1	SRR6869047.1_vRhyme_bin_93	SRR6869047.1_bin.4	PHIST prediction	9.26377	7.97084	Low-quality	Genome-fragment	25.6	Viruses: 1.00; Uroviricota: 1.00	52.18	9.798	d__Bacteria;p__Cyanobacteria;c__Cyanobacteriia;o__Cyanobacteriales;f__Xenococcaceae;g__Xenococcus;s__
SRR6869047.1	SRR6869047.1_vRhyme_bin_95	SRR6869047.1_bin.9	PHIST prediction	14.6778	48.9932	Low-quality	Genome-fragment	13.51	Viruses: 0.74; Uroviricota: 0.74	90.28	2.728	d__Bacteria;p__Proteobacteria;c__Gammaproteobacteria;o__Woeseiales;f__Woeseiaceae;g__UBA1844;s__
SRR6869047.1	SRR6869047.1_vRhyme_bin_96	SRR6869047.1_bin.26	PHIST prediction	14.0541	40.8634	Low-quality	Genome-fragment	32.44	Viruses: 1.00; Uroviricota: 0.90	95.76	0.865	d__Bacteria;p__Proteobacteria;c__Alphaproteobacteria;o__Rhodobacterales;f__Rhodobacteraceae;g__Roseovarius;s__
SRR6869048.1	SRR6869048.1_vRhyme_bin_10	SRR6869048.1_bin.28	PHIST prediction	42.9026	35.9163	Medium-quality	Genome-fragment	84.04	Viruses: 0.95; Uroviricota: 0.89	90.28	3.08	d__Bacteria;p__Proteobacteria;c__Gammaproteobacteria;o__Woeseiales;f__Woeseiaceae;g__UBA1844;s__
SRR6869048.1	SRR6869048.1_vRhyme_bin_128	SRR6869048.1_bin.29	PHIST prediction	10.3037	7.61554	High-quality	High-quality	100	Viruses: 1.00; Uroviricota: 1.00	67.72	3.29	d__Bacteria;p__Proteobacteria;c__Gammaproteobacteria;o__Pseudomonadales;f__Halieaceae;g__Halioglobus;s__
SRR6869048.1	SRR6869048.1_vRhyme_bin_130	SRR6869048.1_bin.29	PHIST prediction	14.6799	7.61554	Low-quality	Genome-fragment	44.21	Viruses: 1.00; Uroviricota: 1.00	67.72	3.29	d__Bacteria;p__Proteobacteria;c__Gammaproteobacteria;o__Pseudomonadales;f__Halieaceae;g__Halioglobus;s__
SRR6869048.1	SRR6869048.1_vRhyme_bin_159	SRR6869048.1_bin.15	PHIST prediction	12.8727	5.75629	Low-quality	Genome-fragment	6.92	Viruses: 0.94; Uroviricota: 0.94	50.46	9.148	d__Bacteria;p__Cyanobacteria;c__Cyanobacteriia;o__CACIAM-69d;f__CACIAM-69d;g__;s__
SRR6869048.1	SRR6869048.1_vRhyme_bin_159	SRR6869048.1_bin.6	PHIST prediction	12.8727	8.06644	Low-quality	Genome-fragment	6.92	Viruses: 0.94; Uroviricota: 0.94	78.69	3.308	d__Bacteria;p__Bacteroidota;c__Bacteroidia;o__Flavobacteriales;f__Flavobacteriaceae;g__Croceivirga;s__
SRR6869048.1	SRR6869048.1_vRhyme_bin_18	SRR6869048.1_bin.37	PHIST prediction	41.6606	28.4366	Low-quality	Genome-fragment	9.06	Viruses: 1.00; Uroviricota: 1.00	98.09	3.26	d__Bacteria;p__Cyanobacteria;c__Cyanobacteriia;o__Cyanobacteriales;f__;g__;s__
SRR6869048.1	SRR6869048.1_vRhyme_bin_185	SRR6869048.1_bin.29	PHIST prediction	13.3356	7.61554	Low-quality	Genome-fragment	12.35	Viruses: 1.00; Uroviricota: 1.00	67.72	3.29	d__Bacteria;p__Proteobacteria;c__Gammaproteobacteria;o__Pseudomonadales;f__Halieaceae;g__Halioglobus;s__
SRR6869048.1	SRR6869048.1_vRhyme_bin_191	SRR6869048.1_bin.18	PHIST prediction	10.4048	14.6067	Low-quality	Genome-fragment	9.33	Viruses: 1.00; Uroviricota: 1.00	90.48	1.925	d__Bacteria;p__Cyanobacteria;c__Cyanobacteriia;o__Cyanobacteriales;f__Nostocaceae;g__Rivularia;s__
SRR6869048.1	SRR6869048.1_vRhyme_bin_192	SRR6869048.1_bin.15	PHIST prediction	15.3252	5.75629	Low-quality	Genome-fragment	1.13	Viruses: 1.00; Uroviricota: 1.00	50.46	9.148	d__Bacteria;p__Cyanobacteria;c__Cyanobacteriia;o__CACIAM-69d;f__CACIAM-69d;g__;s__
SRR6869048.1	SRR6869048.1_vRhyme_bin_192	SRR6869048.1_bin.37	PHIST prediction	15.3252	28.4366	Low-quality	Genome-fragment	1.13	Viruses: 1.00; Uroviricota: 1.00	98.09	3.26	d__Bacteria;p__Cyanobacteria;c__Cyanobacteriia;o__Cyanobacteriales;f__;g__;s__
SRR6869048.1	SRR6869048.1_vRhyme_bin_193	SRR6869048.1_bin.33	PHIST prediction	12.4873	8.45528	Low-quality	Genome-fragment	15.54	Viruses: 1.00; Uroviricota: 1.00	50.39	1.801	d__Bacteria;p__Cyanobacteria;c__Cyanobacteriia;o__Cyanobacteriales;f__Xenococcaceae;g__Hyella;s__
SRR6869048.1	SRR6869048.1_vRhyme_bin_198	SRR6869048.1_bin.38	PHIST prediction	23.2355	10.621	Medium-quality	Genome-fragment	57.72	Viruses: 1.00; Uroviricota: 0.52	80.47	2.131	d__Bacteria;p__Proteobacteria;c__Alphaproteobacteria;o__Rhodobacterales;f__Rhodobacteraceae;g__;s__
SRR6869048.1	SRR6869048.1_vRhyme_bin_3	SRR6869048.1_bin.34	PHIST prediction	60.4676	14.5371	Low-quality	Genome-fragment	37.38	Viruses: 1.00; Uroviricota: 1.00	95.62	2.137	d__Bacteria;p__Bacteroidota;c__Bacteroidia;o__Flavobacteriales;f__Flavobacteriaceae;g__;s__
SRR6869048.1	SRR6869048.1_vRhyme_bin_46	SRR6869048.1_bin.33	PHIST prediction	6.61381	8.45528	Low-quality	Genome-fragment	17.66	Viruses: 1.00; Uroviricota: 1.00	50.39	1.801	d__Bacteria;p__Cyanobacteria;c__Cyanobacteriia;o__Cyanobacteriales;f__Xenococcaceae;g__Hyella;s__
SRR6869048.1	SRR6869048.1_vRhyme_bin_49	SRR6869048.1_bin.38	PHIST prediction	6.86676	10.621	Low-quality	Genome-fragment	11.59	Viruses: 1.00; Uroviricota: 1.00	80.47	2.131	d__Bacteria;p__Proteobacteria;c__Alphaproteobacteria;o__Rhodobacterales;f__Rhodobacteraceae;g__;s__
SRR6869048.1	SRR6869048.1_vRhyme_bin_50	SRR6869048.1_bin.1	PHIST prediction	8.50301	7.88385	Low-quality	Genome-fragment	35.81	Viruses: 1.00; Uroviricota: 1.00	62.93	0	d__Bacteria;p__Planctomycetota;c__UBA1135;o__UBA1135;f__GCA-002686595;g__;s__
SRR6869048.1	SRR6869048.1_vRhyme_bin_6	SRR6869048.1_bin.18	PHIST prediction	50.9525	14.6067	Medium-quality	Genome-fragment	64.21	Viruses: 1.00; Uroviricota: 1.00	90.48	1.925	d__Bacteria;p__Cyanobacteria;c__Cyanobacteriia;o__Cyanobacteriales;f__Nostocaceae;g__Rivularia;s__
SRR6869048.1	SRR6869048.1_vRhyme_bin_7	SRR6869048.1_bin.18	PHIST prediction	49.256	14.6067	Medium-quality	Genome-fragment	55.56	Viruses: 1.00; Uroviricota: 0.73	90.48	1.925	d__Bacteria;p__Cyanobacteria;c__Cyanobacteriia;o__Cyanobacteriales;f__Nostocaceae;g__Rivularia;s__
SRR6869048.1	SRR6869048.1_vRhyme_bin_8	SRR6869048.1_bin.18	PHIST prediction	64.3758	14.6067	Medium-quality	Genome-fragment	61.24	Viruses: 1.00; Uroviricota: 1.00	90.48	1.925	d__Bacteria;p__Cyanobacteria;c__Cyanobacteriia;o__Cyanobacteriales;f__Nostocaceae;g__Rivularia;s__
SRR6869048.1	SRR6869048.1_vRhyme_bin_85	SRR6869048.1_bin.38	PHIST prediction	8.43442	10.621	Low-quality	Genome-fragment	16.03	Viruses: 1.00; Uroviricota: 1.00	80.47	2.131	d__Bacteria;p__Proteobacteria;c__Alphaproteobacteria;o__Rhodobacterales;f__Rhodobacteraceae;g__;s__
SRR6869048.1	SRR6869048.1_vRhyme_bin_9	SRR6869048.1_bin.18	PHIST prediction	36.3999	14.6067	Medium-quality	Genome-fragment	83.97	Viruses: 0.89; Uroviricota: 0.63	90.48	1.925	d__Bacteria;p__Cyanobacteria;c__Cyanobacteriia;o__Cyanobacteriales;f__Nostocaceae;g__Rivularia;s__
SRR6869048.1	SRR6869048.1_vRhyme_bin_95	SRR6869048.1_bin.1	PHIST prediction	9.57963	7.88385	High-quality	High-quality	100	Viruses: 1.00; Uroviricota: 0.61	62.93	0	d__Bacteria;p__Planctomycetota;c__UBA1135;o__UBA1135;f__GCA-002686595;g__;s__
SRR6869049.1	SRR6869049.1_vRhyme_bin_15	SRR6869049.1_bin.36	PHIST prediction	23.6985	46.3288	Low-quality	Genome-fragment	3.91	Viruses: 1.00; Uroviricota: 0.54	82.7	0.813	d__Bacteria;p__Proteobacteria;c__Gammaproteobacteria;o__Thiomicrospirales;f__Thiomicrospiraceae;g__Thiomicrorhabdus;s__
SRR6869049.1	SRR6869049.1_vRhyme_bin_21	SRR6869049.1_bin.7	PHIST prediction	7.00925	7.96438	Medium-quality	Genome-fragment	54.54	Viruses: 1.00; Uroviricota: 1.00	90.19	1.245	d__Bacteria;p__Planctomycetota;c__Planctomycetes;o__Pirellulales;f__Pirellulaceae;g__UBA11363;s__
SRR6869049.1	SRR6869049.1_vRhyme_bin_22	SRR6869049.1_bin.34	PHIST prediction	30.2521	281.99	High-quality	High-quality	92.1	Viruses: 0.69; Uroviricota: 0.69	90.56	1.115	d__Bacteria;p__Proteobacteria;c__Gammaproteobacteria;o__GCA-2400775;f__GCA-2400775;g__GCA-2400775;s__
SRR6869049.1	SRR6869049.1_vRhyme_bin_30	SRR6869049.1_bin.14	PHIST prediction	12.7453	14.1806	High-quality	High-quality	92.82	Viruses: 0.85; Uroviricota: 0.59	81.96	1.899	d__Bacteria;p__Proteobacteria;c__Alphaproteobacteria;o__Rhodobacterales;f__Rhodobacteraceae;g__Ruegeria_B;s__
SRR6869049.1	SRR6869049.1_vRhyme_bin_33	SRR6869049.1_bin.35	PHIST prediction	11.0943	10.6536	Medium-quality	Genome-fragment	72.91	Viruses: 0.85; Uroviricota: 0.85	97.71	1.923	d__Bacteria;p__Proteobacteria;c__Alphaproteobacteria;o__Rhodospirillales;f__Casp-alpha2;g__UBA1479;s__
SRR6869049.1	SRR6869049.1_vRhyme_bin_36	SRR6869049.1_bin.27	Blastn similarity and PHIST prediction	29.0992	34.0757	Low-quality	Genome-fragment	45.67	Viruses: 1.00; Uroviricota: 0.62	96.58	5.982	d__Bacteria;p__Acidobacteriota;c__Thermoanaerobaculia;o__UBA5704;f__UBA5704;g__;s__
SRR6869049.1	SRR6869049.1_vRhyme_bin_40	SRR6869049.1_bin.44	PHIST prediction	10.1701	8.92945	Medium-quality	Genome-fragment	80.78	Viruses: 1.00; Uroviricota: 0.98	50.25	2.05	d__Bacteria;p__Proteobacteria;c__Alphaproteobacteria;o__Rhodobacterales;f__Rhodobacteraceae;g__Tateyamaria;s__
SRR6869049.1	SRR6869049.1_vRhyme_bin_41	SRR6869049.1_bin.14	PHIST prediction	6.1996	14.1806	Low-quality	Genome-fragment	13.09	Viruses: 0.85; Uroviricota: 0.85	81.96	1.899	d__Bacteria;p__Proteobacteria;c__Alphaproteobacteria;o__Rhodobacterales;f__Rhodobacteraceae;g__Ruegeria_B;s__
SRR6869049.1	SRR6869049.1_vRhyme_bin_42	SRR6869049.1_bin.15	PHIST prediction	6.32485	18.664	Low-quality	Genome-fragment	36.48	Viruses: 1.00; Uroviricota: 0.90	88.89	0.465	d__Bacteria;p__Cyanobacteria;c__Cyanobacteriia;o__CACIAM-69d;f__CACIAM-69d;g__;s__
SRR6869049.1	SRR6869049.1_vRhyme_bin_44	SRR6869049.1_bin.34	PHIST prediction	59.8564	281.99	High-quality	High-quality	90.4	Viruses: 0.95; Uroviricota: 0.95	90.56	1.115	d__Bacteria;p__Proteobacteria;c__Gammaproteobacteria;o__GCA-2400775;f__GCA-2400775;g__GCA-2400775;s__
SRR6869049.1	SRR6869049.1_vRhyme_bin_46	SRR6869049.1_bin.23	PHIST prediction	7.54304	14.5849	Low-quality	Genome-fragment	25.06	Viruses: 1.00; Uroviricota: 1.00	88.38	4.514	d__Bacteria;p__Proteobacteria;c__Alphaproteobacteria;o__Rhodobacterales;f__Rhodobacteraceae;g__Tateyamaria;s__
SRR6869049.1	SRR6869049.1_vRhyme_bin_48	SRR6869049.1_bin.40	PHIST prediction	9.56609	10.0049	Low-quality	Genome-fragment	46.01	Viruses: 1.00; Uroviricota: 1.00	62.77	1.712	d__Bacteria;p__Proteobacteria;c__Gammaproteobacteria;o__Pseudomonadales;f__HTCC2089;g__RGAU01;s__
SRR6869049.1	SRR6869049.1_vRhyme_bin_50	SRR6869049.1_bin.22	PHIST prediction	15.3098	8.49632	Medium-quality	Genome-fragment	58.85	Viruses: 1.00; Uroviricota: 1.00	59.88	1.754	d__Bacteria;p__Myxococcota;c__UBA9160;o__UBA9160;f__UBA4427;g__UBA4427;s__
SRR6869049.1	SRR6869049.1_vRhyme_bin_52	SRR6869049.1_bin.23	PHIST prediction	13.8926	14.5849	Low-quality	Genome-fragment	10.54	Viruses: 1.00; Uroviricota: 0.81	88.38	4.514	d__Bacteria;p__Proteobacteria;c__Alphaproteobacteria;o__Rhodobacterales;f__Rhodobacteraceae;g__Tateyamaria;s__
SRR6869049.1	SRR6869049.1_vRhyme_bin_53	SRR6869049.1_bin.23	PHIST prediction	9.63351	14.5849	Low-quality	Genome-fragment	24.8	Viruses: 1.00; Uroviricota: 1.00	88.38	4.514	d__Bacteria;p__Proteobacteria;c__Alphaproteobacteria;o__Rhodobacterales;f__Rhodobacteraceae;g__Tateyamaria;s__
SRR6869049.1	SRR6869049.1_vRhyme_bin_56	SRR6869049.1_bin.9	PHIST prediction	18.0598	15.0363	Low-quality	Genome-fragment	43.24	Viruses: 0.90; Uroviricota: 0.90	81.57	8.627	d__Bacteria;p__Proteobacteria;c__Alphaproteobacteria;o__Sphingomonadales;f__Sphingomonadaceae;g__Erythrobacter;s__
SRR6869049.1	SRR6869049.1_vRhyme_bin_63	SRR6869049.1_bin.28	PHIST prediction	44.8948	114.488	Low-quality	Genome-fragment	16.47	Viruses: 0.81; Uroviricota: 0.81	97.05	0.184	d__Bacteria;p__Proteobacteria;c__Alphaproteobacteria;o__Rhodobacterales;f__Rhodobacteraceae;g__Boseongicola;s__
SRR6869049.1	SRR6869049.1_vRhyme_bin_64	SRR6869049.1_bin.33	PHIST prediction	21.9203	26.6703	Low-quality	Genome-fragment	31.42	Viruses: 1.00; Uroviricota: 1.00	91.11	2.168	d__Bacteria;p__Proteobacteria;c__Alphaproteobacteria;o__Rhodobacterales;f__Rhodobacteraceae;g__Marinovum;s__
SRR6869049.1	SRR6869049.1_vRhyme_bin_67	SRR6869049.1_bin.9	PHIST prediction	8.15664	15.0363	Medium-quality	Genome-fragment	53.06	Viruses: 1.00; Uroviricota: 1.00	81.57	8.627	d__Bacteria;p__Proteobacteria;c__Alphaproteobacteria;o__Sphingomonadales;f__Sphingomonadaceae;g__Erythrobacter;s__
SRR6869049.1	SRR6869049.1_vRhyme_bin_72	SRR6869049.1_bin.14	PHIST prediction	90.2741	14.1806	Medium-quality	Genome-fragment	87.36	Viruses: 0.94; Uroviricota: 0.94	81.96	1.899	d__Bacteria;p__Proteobacteria;c__Alphaproteobacteria;o__Rhodobacterales;f__Rhodobacteraceae;g__Ruegeria_B;s__
SRR6869049.1	SRR6869049.1_vRhyme_bin_9	SRR6869049.1_bin.26	PHIST prediction	10.6948	6.4832	High-quality	High-quality	94.63	Viruses: 1.00; Uroviricota: 0.96	71.85	2.617	d__Bacteria;p__Acidobacteriota;c__Thermoanaerobaculia;o__UBA5704;f__UBA5704;g__;s__
SRR6869050.1	SRR6869050.1_vRhyme_bin_13	SRR6869050.1_bin.10	PHIST prediction	7.08774	7.25552	Low-quality	Genome-fragment	18.67	Viruses: 1.00; Uroviricota: 1.00	86.07	2.062	d__Bacteria;p__Bacteroidota;c__Bacteroidia;o__Flavobacteriales;f__Flavobacteriaceae;g__Leptobacterium;s__
SRR6869050.1	SRR6869050.1_vRhyme_bin_14	SRR6869050.1_bin.10	PHIST prediction	7.14657	7.25552	Low-quality	Genome-fragment	15.09	Viruses: 1.00; Uroviricota: 1.00	86.07	2.062	d__Bacteria;p__Bacteroidota;c__Bacteroidia;o__Flavobacteriales;f__Flavobacteriaceae;g__Leptobacterium;s__
SRR6869050.1	SRR6869050.1_vRhyme_bin_15	SRR6869050.1_bin.4	PHIST prediction	10.978	11.2303	High-quality	High-quality	93.55	Viruses: 1.00; Uroviricota: 1.00	98.91	0.54	d__Bacteria;p__Proteobacteria;c__Gammaproteobacteria;o__Enterobacterales;f__GCA-002770795;g__;s__
SRR6869050.1	SRR6869050.1_vRhyme_bin_23	SRR6869050.1_bin.16	PHIST prediction	10.2196	41.0392	Medium-quality	Genome-fragment	83.57	Viruses: 0.91; Uroviricota: 0.91	98.68	0.511	d__Bacteria;p__Proteobacteria;c__Alphaproteobacteria;o__Sphingomonadales;f__Sphingomonadaceae;g__Novosphingobium;s__
SRR6869050.1	SRR6869050.1_vRhyme_bin_23	SRR6869050.1_bin.34	PHIST prediction	10.2196	24.9514	Medium-quality	Genome-fragment	83.57	Viruses: 0.91; Uroviricota: 0.91	96.17	0.398	d__Bacteria;p__Proteobacteria;c__Alphaproteobacteria;o__Sphingomonadales;f__Sphingomonadaceae;g__Alteraurantiacibacter;s__
SRR6869050.1	SRR6869050.1_vRhyme_bin_30	SRR6869050.1_bin.22	PHIST prediction	9.69681	10.3299	Medium-quality	Genome-fragment	81.14	Viruses: 1.00; Uroviricota: 0.91	79.82	1.188	d__Bacteria;p__Planctomycetota;c__UBA1135;o__UBA1135;f__GCA-002686595;g__Pla86;s__
SRR6869050.1	SRR6869050.1_vRhyme_bin_36	SRR6869050.1_bin.1	PHIST prediction	16.8994	24.0791	Medium-quality	Genome-fragment	88.58	Viruses: 0.92; Uroviricota: 0.92	91.83	1.297	d__Bacteria;p__Proteobacteria;c__Alphaproteobacteria;o__Rhodobacterales;f__Rhodobacteraceae;g__GH1-50;s__
SRR6869050.1	SRR6869050.1_vRhyme_bin_40	SRR6869050.1_bin.9	PHIST prediction	13.1108	7.77104	High-quality	High-quality	95.3	Viruses: 0.91; Uroviricota: 0.91	83.69	1.176	d__Bacteria;p__Planctomycetota;c__Planctomycetes;o__Pirellulales;f__Pirellulaceae;g__UBA11363;s__
SRR6869050.1	SRR6869050.1_vRhyme_bin_41	SRR6869050.1_bin.21	PHIST prediction	37.5413	22.7324	Low-quality	Genome-fragment	10.97	Viruses: 1.00; Uroviricota: 0.68	98.97	0.978	d__Bacteria;p__Proteobacteria;c__Alphaproteobacteria;o__Sphingomonadales;f__Kordiimonadaceae;g__Kordiimonas;s__
SRR6869050.1	SRR6869050.1_vRhyme_bin_42	SRR6869050.1_bin.15	PHIST prediction	29.6508	12.9077	Medium-quality	Genome-fragment	76.15	Viruses: 0.54; Uroviricota: 0.54	94.86	1.687	d__Bacteria;p__Proteobacteria;c__Alphaproteobacteria;o__Sphingomonadales;f__Sphingomonadaceae;g__Erythrobacter;s__
SRR6869050.1	SRR6869050.1_vRhyme_bin_48	SRR6869050.1_bin.7	PHIST prediction	8.16611	20.682	Low-quality	Genome-fragment	19.98	Viruses: 1.00; Uroviricota: 1.00	98.35	0	d__Bacteria;p__Proteobacteria;c__Alphaproteobacteria;o__Sphingomonadales;f__Sphingomonadaceae;g__Erythrobacter;s__
SRR6869050.1	SRR6869050.1_vRhyme_bin_49	SRR6869050.1_bin.25	PHIST prediction	16.4285	20.743	Medium-quality	Genome-fragment	73.5	Viruses: 1.00; Uroviricota: 1.00	63.79	1.724	d__Bacteria;p__Proteobacteria;c__Gammaproteobacteria;o__Thiomicrospirales;f__Thiomicrospiraceae;g__Thiomicrorhabdus;s__
SRR6869050.1	SRR6869050.1_vRhyme_bin_58	SRR6869050.1_bin.22	PHIST prediction	13.4533	10.3299	Low-quality	Genome-fragment	49.64	Viruses: 1.00; Uroviricota: 1.00	79.82	1.188	d__Bacteria;p__Planctomycetota;c__UBA1135;o__UBA1135;f__GCA-002686595;g__Pla86;s__
SRR6869050.1	SRR6869050.1_vRhyme_bin_61	SRR6869050.1_bin.1	PHIST prediction	11.3039	24.0791	Medium-quality	Genome-fragment	83.77	Viruses: 1.00; Uroviricota: 0.92	91.83	1.297	d__Bacteria;p__Proteobacteria;c__Alphaproteobacteria;o__Rhodobacterales;f__Rhodobacteraceae;g__GH1-50;s__
SRR6869050.1	SRR6869050.1_vRhyme_bin_65	SRR6869050.1_bin.1	PHIST prediction	24.07	24.0791	Medium-quality	Genome-fragment	50.77	Viruses: 0.85; Uroviricota: 0.85	91.83	1.297	d__Bacteria;p__Proteobacteria;c__Alphaproteobacteria;o__Rhodobacterales;f__Rhodobacteraceae;g__GH1-50;s__
SRR6869051.1	SRR6869051.1_vRhyme_bin_101	SRR6869051.1_bin.22	PHIST prediction	10.2925	13.7604	Medium-quality	Genome-fragment	68.19	Viruses: 0.89; Uroviricota: 0.89	51.72	3.448	d__Bacteria;p__Proteobacteria;c__Alphaproteobacteria;o__Rhodobacterales;f__Rhodobacteraceae;g__JABSSA01;s__
SRR6869051.1	SRR6869051.1_vRhyme_bin_107	SRR6869051.1_bin.29	PHIST prediction	13.2582	6.42682	Low-quality	Genome-fragment	14.54	Viruses: 1.00; Uroviricota: 1.00	72.49	1.097	d__Bacteria;p__Bacteroidota;c__Bacteroidia;o__Flavobacteriales;f__Flavobacteriaceae;g__;s__
SRR6869051.1	SRR6869051.1_vRhyme_bin_112	SRR6869051.1_bin.21	PHIST prediction	42.2589	34.6474	High-quality	High-quality	100	Viruses: 1.00; Uroviricota: 0.95	97.61	1.984	d__Bacteria;p__Bacteroidota;c__Bacteroidia;o__Cytophagales;f__Cyclobacteriaceae;g__Ekhidna;s__
SRR6869051.1	SRR6869051.1_vRhyme_bin_114	SRR6869051.1_bin.44	PHIST prediction	41.9207	8.39692	Low-quality	Genome-fragment	16.32	Viruses: 1.00; Uroviricota: 1.00	82.96	0.939	d__Bacteria;p__Cyanobacteria;c__Cyanobacteriia;o__Cyanobacteriales;f__Nostocaceae;g__Rivularia;s__
SRR6869051.1	SRR6869051.1_vRhyme_bin_120	SRR6869051.1_bin.13	PHIST prediction	9.52278	18.5763	Medium-quality	Genome-fragment	83.24	Viruses: 1.00; Uroviricota: 1.00	95.83	2.876	d__Bacteria;p__Bacteroidota;c__Bacteroidia;o__Cytophagales;f__Cyclobacteriaceae;g__;s__
SRR6869051.1	SRR6869051.1_vRhyme_bin_122	SRR6869051.1_bin.21	PHIST prediction	7.86914	34.6474	Low-quality	Genome-fragment	45.12	Viruses: 0.91; Uroviricota: 0.91	97.61	1.984	d__Bacteria;p__Bacteroidota;c__Bacteroidia;o__Cytophagales;f__Cyclobacteriaceae;g__Ekhidna;s__
SRR6869051.1	SRR6869051.1_vRhyme_bin_127	SRR6869051.1_bin.29	PHIST prediction	20.7631	6.42682	Low-quality	Genome-fragment	30.85	Viruses: 1.00; Uroviricota: 0.90	72.49	1.097	d__Bacteria;p__Bacteroidota;c__Bacteroidia;o__Flavobacteriales;f__Flavobacteriaceae;g__;s__
SRR6869051.1	SRR6869051.1_vRhyme_bin_128	SRR6869051.1_bin.40	PHIST prediction	45.6158	9.18516	Medium-quality	Genome-fragment	89.77	Viruses: 0.95; Uroviricota: 0.75	52.64	5.172	d__Bacteria;p__Cyanobacteria;c__Cyanobacteriia;o__Cyanobacteriales;f__Xenococcaceae;g__Hyella;s__
SRR6869051.1	SRR6869051.1_vRhyme_bin_129	SRR6869051.1_bin.44	PHIST prediction	12.9896	8.39692	Low-quality	Genome-fragment	32.85	Viruses: 1.00; Uroviricota: 1.00	82.96	0.939	d__Bacteria;p__Cyanobacteria;c__Cyanobacteriia;o__Cyanobacteriales;f__Nostocaceae;g__Rivularia;s__
SRR6869051.1	SRR6869051.1_vRhyme_bin_140	SRR6869051.1_bin.38	PHIST prediction	7.04052	53.5637	Low-quality	Genome-fragment	20.26	Viruses: 1.00; Uroviricota: 1.00	95.27	0.828	d__Bacteria;p__Proteobacteria;c__Alphaproteobacteria;o__Rhodobacterales;f__Rhodobacteraceae;g__Roseovarius;s__
SRR6869051.1	SRR6869051.1_vRhyme_bin_141	SRR6869051.1_bin.2	PHIST prediction	11.9165	5.44741	Low-quality	Genome-fragment	21.43	Viruses: 0.55; Uroviricota: 0.55	50.76	1.811	d__Bacteria;p__Cyanobacteria;c__Cyanobacteriia;o__Phormidesmiales;f__Phormidesmiaceae;g__PCC-7375;s__
SRR6869051.1	SRR6869051.1_vRhyme_bin_142	SRR6869051.1_bin.11	PHIST prediction	10.7155	14.8012	Low-quality	Genome-fragment	3.65	Viruses: 1.00; Uroviricota: 1.00	82.92	0.239	d__Bacteria;p__Proteobacteria;c__Alphaproteobacteria;o__Rhodobacterales;f__Rhodobacteraceae;g__Tateyamaria;s__
SRR6869051.1	SRR6869051.1_vRhyme_bin_143	SRR6869051.1_bin.9	Blastn similarity and PHIST prediction	10.5498	18.6029	Low-quality	Genome-fragment	10.16	Viruses: 1.00; Uroviricota: 1.00	50.15	6.06	d__Bacteria;p__Cyanobacteria;c__Cyanobacteriia;o__Cyanobacteriales;f__Geitlerinemaceae;g__J055;s__
SRR6869051.1	SRR6869051.1_vRhyme_bin_144	SRR6869051.1_bin.9	Blastn similarity and PHIST prediction	36.647	18.6029	Low-quality	Genome-fragment	45.77	Viruses: 1.00; Uroviricota: 1.00	50.15	6.06	d__Bacteria;p__Cyanobacteria;c__Cyanobacteriia;o__Cyanobacteriales;f__Geitlerinemaceae;g__J055;s__
SRR6869051.1	SRR6869051.1_vRhyme_bin_145	SRR6869051.1_bin.21	PHIST prediction	51.0942	34.6474	Medium-quality	Genome-fragment	64.08	Viruses: 0.95; Uroviricota: 0.84	97.61	1.984	d__Bacteria;p__Bacteroidota;c__Bacteroidia;o__Cytophagales;f__Cyclobacteriaceae;g__Ekhidna;s__
SRR6869051.1	SRR6869051.1_vRhyme_bin_148	SRR6869051.1_bin.1	PHIST prediction	9.59753	5.92817	High-quality	High-quality	100	Viruses: 1.00; Uroviricota: 1.00	50.44	3.668	d__Bacteria;p__Cyanobacteria;c__Cyanobacteriia;o__Cyanobacteriales;f__Cyanobacteriaceae;g__Geminocystis;s__
SRR6869051.1	SRR6869051.1_vRhyme_bin_153	SRR6869051.1_bin.17	PHIST prediction	18.6552	10.2456	Low-quality	Genome-fragment	17.03	Viruses: 1.00; Uroviricota: 1.00	94.49	1.862	d__Bacteria;p__Bacteroidota;c__Bacteroidia;o__Flavobacteriales;f__Flavobacteriaceae;g__;s__
SRR6869051.1	SRR6869051.1_vRhyme_bin_158	SRR6869051.1_bin.29	PHIST prediction	24.417	6.42682	Low-quality	Genome-fragment	23.03	Viruses: 1.00; Uroviricota: 1.00	72.49	1.097	d__Bacteria;p__Bacteroidota;c__Bacteroidia;o__Flavobacteriales;f__Flavobacteriaceae;g__;s__
SRR6869051.1	SRR6869051.1_vRhyme_bin_162	SRR6869051.1_bin.8	PHIST prediction	45.2428	42.5863	High-quality	High-quality	100	Viruses: 1.00; Uroviricota: 0.77	88.11	1.496	d__Bacteria;p__Proteobacteria;c__Gammaproteobacteria;o__Woeseiales;f__Woeseiaceae;g__UBA1844;s__
SRR6869051.1	SRR6869051.1_vRhyme_bin_163	SRR6869051.1_bin.16	PHIST prediction	49.9246	9.87471	Low-quality	Genome-fragment	13.51	Viruses: 1.00; Uroviricota: 0.64	75.75	0.655	d__Bacteria;p__Cyanobacteria;c__Cyanobacteriia;o__Cyanobacteriales;f__Xenococcaceae;g__Xenococcus;s__
SRR6869051.1	SRR6869051.1_vRhyme_bin_2	SRR6869051.1_bin.21	PHIST prediction	7.14206	34.6474	Low-quality	Genome-fragment	22.41	Viruses: 1.00; Uroviricota: 1.00	97.61	1.984	d__Bacteria;p__Bacteroidota;c__Bacteroidia;o__Cytophagales;f__Cyclobacteriaceae;g__Ekhidna;s__
SRR6869051.1	SRR6869051.1_vRhyme_bin_5	SRR6869051.1_bin.13	PHIST prediction	6.81193	18.5763	Low-quality	Genome-fragment	18.55	Viruses: 1.00; Uroviricota: 0.57	95.83	2.876	d__Bacteria;p__Bacteroidota;c__Bacteroidia;o__Cytophagales;f__Cyclobacteriaceae;g__;s__
SRR6869051.1	SRR6869051.1_vRhyme_bin_50	SRR6869051.1_bin.40	Blastn similarity and PHIST prediction	8.79164	9.18516	Low-quality	Genome-fragment	12.46	Viruses: 1.00; Uroviricota: 1.00	52.64	5.172	d__Bacteria;p__Cyanobacteria;c__Cyanobacteriia;o__Cyanobacteriales;f__Xenococcaceae;g__Hyella;s__
SRR6869051.1	SRR6869051.1_vRhyme_bin_51	SRR6869051.1_bin.40	Blastn similarity and PHIST prediction	9.08625	9.18516	Low-quality	Genome-fragment	16.56	Viruses: 1.00; Uroviricota: 0.91	52.64	5.172	d__Bacteria;p__Cyanobacteria;c__Cyanobacteriia;o__Cyanobacteriales;f__Xenococcaceae;g__Hyella;s__
SRR6869051.1	SRR6869051.1_vRhyme_bin_55	SRR6869051.1_bin.1	PHIST prediction	86.072	5.92817	Medium-quality	Genome-fragment	82.55	Viruses: 1.00; Uroviricota: 0.97	50.44	3.668	d__Bacteria;p__Cyanobacteria;c__Cyanobacteriia;o__Cyanobacteriales;f__Cyanobacteriaceae;g__Geminocystis;s__
SRR6869051.1	SRR6869051.1_vRhyme_bin_59	SRR6869051.1_bin.44	PHIST prediction	95.0072	8.39692	Low-quality	Genome-fragment	17.73	Viruses: 1.00; Uroviricota: 1.00	82.96	0.939	d__Bacteria;p__Cyanobacteria;c__Cyanobacteriia;o__Cyanobacteriales;f__Nostocaceae;g__Rivularia;s__
SRR6869051.1	SRR6869051.1_vRhyme_bin_61	SRR6869051.1_bin.1	PHIST prediction	86.2231	5.92817	Low-quality	Genome-fragment	28.96	Viruses: 1.00; Uroviricota: 1.00	50.44	3.668	d__Bacteria;p__Cyanobacteria;c__Cyanobacteriia;o__Cyanobacteriales;f__Cyanobacteriaceae;g__Geminocystis;s__
SRR6869051.1	SRR6869051.1_vRhyme_bin_62	SRR6869051.1_bin.9	PHIST prediction	89.3635	18.6029	Low-quality	Genome-fragment	4.63	Viruses: 1.00; Uroviricota: 1.00	50.15	6.06	d__Bacteria;p__Cyanobacteria;c__Cyanobacteriia;o__Cyanobacteriales;f__Geitlerinemaceae;g__J055;s__
SRR6869051.1	SRR6869051.1_vRhyme_bin_7	SRR6869051.1_bin.38	PHIST prediction	21.4607	53.5637	Medium-quality	Genome-fragment	84.83	Viruses: 0.94; Uroviricota: 0.89	95.27	0.828	d__Bacteria;p__Proteobacteria;c__Alphaproteobacteria;o__Rhodobacterales;f__Rhodobacteraceae;g__Roseovarius;s__
SRR6869051.1	SRR6869051.1_vRhyme_bin_75	SRR6869051.1_bin.16	PHIST prediction	12.8643	9.87471	Low-quality	Genome-fragment	30.18	Viruses: 1.00; Uroviricota: 1.00	75.75	0.655	d__Bacteria;p__Cyanobacteria;c__Cyanobacteriia;o__Cyanobacteriales;f__Xenococcaceae;g__Xenococcus;s__
SRR6869051.1	SRR6869051.1_vRhyme_bin_86	SRR6869051.1_bin.27	PHIST prediction	10.7361	8.12718	Low-quality	Genome-fragment	45.02	Viruses: 0.80; Uroviricota: 0.56	62.63	6.091	d__Bacteria;p__Planctomycetota;c__Planctomycetes;o__Pirellulales;f__Ga0077529;g__Pla111;s__
SRR6869051.1	SRR6869051.1_vRhyme_bin_92	SRR6869051.1_bin.16	PHIST prediction	6.55534	9.87471	Low-quality	Genome-fragment	17.33	Viruses: 1.00; Uroviricota: 1.00	75.75	0.655	d__Bacteria;p__Cyanobacteria;c__Cyanobacteriia;o__Cyanobacteriales;f__Xenococcaceae;g__Xenococcus;s__
SRR6869051.1	SRR6869051.1_vRhyme_bin_93	SRR6869051.1_bin.27	PHIST prediction	8.55201	8.12718	Medium-quality	Genome-fragment	59.46	Viruses: 1.00; Uroviricota: 1.00	62.63	6.091	d__Bacteria;p__Planctomycetota;c__Planctomycetes;o__Pirellulales;f__Ga0077529;g__Pla111;s__
SRR6869052.1	SRR6869052.1_vRhyme_bin_105	SRR6869052.1_bin.13	PHIST prediction	9.61013	8.47803	Low-quality	Genome-fragment	22.99	Viruses: 0.78; Uroviricota: 0.78	68.25	1.669	d__Bacteria;p__Myxococcota;c__Polyangia;o__Nannocystales;f__Nannocystaceae;g__;s__
SRR6869052.1	SRR6869052.1_vRhyme_bin_109	SRR6869052.1_bin.19	PHIST prediction	8.29768	7.78634	Low-quality	Genome-fragment	28.53	Viruses: 0.82; Uroviricota: 0.82	87.63	5.077	d__Bacteria;p__Proteobacteria;c__Gammaproteobacteria;o__Pseudomonadales;f__HTCC2089;g__UBA4421;s__
SRR6869052.1	SRR6869052.1_vRhyme_bin_128	SRR6869052.1_bin.13	PHIST prediction	10.4604	8.47803	Low-quality	Genome-fragment	45.49	Viruses: 1.00; Uroviricota: 1.00	68.25	1.669	d__Bacteria;p__Myxococcota;c__Polyangia;o__Nannocystales;f__Nannocystaceae;g__;s__
SRR6869052.1	SRR6869052.1_vRhyme_bin_130	SRR6869052.1_bin.16	PHIST prediction	6.09524	6.0047	Low-quality	Genome-fragment	19.02	Viruses: 1.00; Uroviricota: 1.00	74.14	1.176	d__Bacteria;p__Planctomycetota;c__Planctomycetes;o__Pirellulales;f__Pirellulaceae;g__Mariniblastus;s__
SRR6869052.1	SRR6869052.1_vRhyme_bin_134	SRR6869052.1_bin.12	PHIST prediction	6.37439	4.53631	Low-quality	Genome-fragment	15.39	Viruses: 1.00; Uroviricota: 1.00	52.35	2.533	d__Bacteria;p__Proteobacteria;c__Alphaproteobacteria;o__Caulobacterales;f__Parvularculaceae;g__Marinicaulis;s__
SRR6869052.1	SRR6869052.1_vRhyme_bin_134	SRR6869052.1_bin.27	PHIST prediction	6.37439	15.1567	Low-quality	Genome-fragment	15.39	Viruses: 1.00; Uroviricota: 1.00	73.57	2.688	d__Bacteria;p__Planctomycetota;c__UBA1135;o__UBA1135;f__GCA-002686595;g__;s__
SRR6869052.1	SRR6869052.1_vRhyme_bin_134	SRR6869052.1_bin.49	PHIST prediction	6.37439	8.49401	Low-quality	Genome-fragment	15.39	Viruses: 1.00; Uroviricota: 1.00	80.3	2.331	d__Bacteria;p__Bacteroidota;c__Bacteroidia;o__Cytophagales;f__Cyclobacteriaceae;g__;s__
SRR6869052.1	SRR6869052.1_vRhyme_bin_134	SRR6869052.1_bin.56	PHIST prediction	6.37439	9.3242	Low-quality	Genome-fragment	15.39	Viruses: 1.00; Uroviricota: 1.00	50.86	0	d__Bacteria;p__Planctomycetota;c__UBA1135;o__UBA1135;f__GCA-002686595;g__DRLC01;s__
SRR6869052.1	SRR6869052.1_vRhyme_bin_134	SRR6869052.1_bin.61	PHIST prediction	6.37439	7.22878	Low-quality	Genome-fragment	15.39	Viruses: 1.00; Uroviricota: 1.00	50.3	6.372	d__Bacteria;p__Acidobacteriota;c__Thermoanaerobaculia;o__UBA5704;f__UBA5704;g__;s__
SRR6869052.1	SRR6869052.1_vRhyme_bin_137	SRR6869052.1_bin.14	PHIST prediction	18.6749	28.9695	Low-quality	Genome-fragment	20.77	Viruses: 1.00; Uroviricota: 1.00	89.26	1.766	d__Bacteria;p__Cyanobacteria;c__Cyanobacteriia;o__Cyanobacteriales;f__;g__;s__
SRR6869052.1	SRR6869052.1_vRhyme_bin_138	SRR6869052.1_bin.23	PHIST prediction	16.9169	6.90617	High-quality	High-quality	100	Viruses: 1.00; Uroviricota: 0.87	60.49	2.008	d__Bacteria;p__Proteobacteria;c__Gammaproteobacteria;o__Woeseiales;f__Woeseiaceae;g__;s__
SRR6869052.1	SRR6869052.1_vRhyme_bin_143	SRR6869052.1_bin.13	PHIST prediction	8.82912	8.47803	Medium-quality	Genome-fragment	56.21	Viruses: 0.76; Uroviricota: 0.58	68.25	1.669	d__Bacteria;p__Myxococcota;c__Polyangia;o__Nannocystales;f__Nannocystaceae;g__;s__
SRR6869052.1	SRR6869052.1_vRhyme_bin_144	SRR6869052.1_bin.27	Blastn similarity and PHIST prediction	26.8677	15.1567	Low-quality	Genome-fragment	26.71	Viruses: 1.00; Uroviricota: 1.00	73.57	2.688	d__Bacteria;p__Planctomycetota;c__UBA1135;o__UBA1135;f__GCA-002686595;g__;s__
SRR6869052.1	SRR6869052.1_vRhyme_bin_145	SRR6869052.1_bin.27	PHIST prediction	10.8287	15.1567	Low-quality	Genome-fragment	30.5	Viruses: 1.00; Uroviricota: 1.00	73.57	2.688	d__Bacteria;p__Planctomycetota;c__UBA1135;o__UBA1135;f__GCA-002686595;g__;s__
SRR6869052.1	SRR6869052.1_vRhyme_bin_151	SRR6869052.1_bin.29	PHIST prediction	6.10553	5.13735	Low-quality	Genome-fragment	34.58	Viruses: 1.00; Uroviricota: 1.00	57.94	1.372	d__Bacteria;p__Spirochaetota;c__Leptospirae;o__Leptospirales;f__;g__;s__
SRR6869052.1	SRR6869052.1_vRhyme_bin_157	SRR6869052.1_bin.59	PHIST prediction	5.61119	56.5602	Low-quality	Genome-fragment	5.88	Viruses: 0.82; Uroviricota: 0.82	61.63	0.182	d__Bacteria;p__Bacteroidota;c__Bacteroidia;o__Cytophagales;f__Amoebophilaceae;g__;s__
SRR6869052.1	SRR6869052.1_vRhyme_bin_162	SRR6869052.1_bin.20	PHIST prediction	8.6102	7.94364	Medium-quality	Genome-fragment	53.74	Viruses: 0.89; Uroviricota: 0.89	96.1	0.724	d__Bacteria;p__Cyanobacteria;c__Cyanobacteriia;o__Phormidesmiales;f__Phormidesmiaceae;g__PCC-7375;s__
SRR6869052.1	SRR6869052.1_vRhyme_bin_163	SRR6869052.1_bin.45	PHIST prediction	5.5652	8.39238	Low-quality	Genome-fragment	9.5	Viruses: 1.00; Uroviricota: 1.00	75.29	0	d__Bacteria;p__Bacteroidota;c__Bacteroidia;o__Cytophagales;f__Cyclobacteriaceae;g__Roseivirga;s__
SRR6869052.1	SRR6869052.1_vRhyme_bin_172	SRR6869052.1_bin.13	Blastn similarity and PHIST prediction	11.4439	8.47803	Low-quality	Genome-fragment	31.42	Viruses: 1.00; Uroviricota: 0.91	68.25	1.669	d__Bacteria;p__Myxococcota;c__Polyangia;o__Nannocystales;f__Nannocystaceae;g__;s__
SRR6869052.1	SRR6869052.1_vRhyme_bin_20	SRR6869052.1_bin.46	PHIST prediction	38.2387	11.4207	Low-quality	Genome-fragment	14.83	Viruses: 1.00; Uroviricota: 1.00	98.11	1.259	d__Bacteria;p__Cyanobacteria;c__Cyanobacteriia;o__Cyanobacteriales;f__Nostocaceae;g__Rivularia;s__
SRR6869052.1	SRR6869052.1_vRhyme_bin_23	SRR6869052.1_bin.60	PHIST prediction	35.154	7.36451	Low-quality	Genome-fragment	9.09	Viruses: 1.00; Uroviricota: 1.00	55.63	4.767	d__Bacteria;p__Cyanobacteria;c__Cyanobacteriia;o__Cyanobacteriales;f__Xenococcaceae;g__Xenococcus;s__
SRR6869052.1	SRR6869052.1_vRhyme_bin_25	SRR6869052.1_bin.46	PHIST prediction	38.2253	11.4207	Medium-quality	Genome-fragment	66.32	Viruses: 1.00; Uroviricota: 1.00	98.11	1.259	d__Bacteria;p__Cyanobacteria;c__Cyanobacteriia;o__Cyanobacteriales;f__Nostocaceae;g__Rivularia;s__
SRR6869052.1	SRR6869052.1_vRhyme_bin_30	SRR6869052.1_bin.12	PHIST prediction	39.4424	4.53631	Low-quality	Genome-fragment	8.72	Viruses: 1.00; Uroviricota: 1.00	52.35	2.533	d__Bacteria;p__Proteobacteria;c__Alphaproteobacteria;o__Caulobacterales;f__Parvularculaceae;g__Marinicaulis;s__
SRR6869052.1	SRR6869052.1_vRhyme_bin_35	SRR6869052.1_bin.14	PHIST prediction	23.6079	28.9695	Medium-quality	Genome-fragment	81.42	Viruses: 1.00; Uroviricota: 1.00	89.26	1.766	d__Bacteria;p__Cyanobacteria;c__Cyanobacteriia;o__Cyanobacteriales;f__;g__;s__
SRR6869052.1	SRR6869052.1_vRhyme_bin_61	SRR6869052.1_bin.43	PHIST prediction	11.6624	50.8433	Low-quality	Genome-fragment	32.63	Viruses: 0.95; Uroviricota: 0.88	91.02	2.183	d__Bacteria;p__Cyanobacteria;c__Cyanobacteriia;o__Cyanobacteriales;f__Geitlerinemaceae;g__J055;s__
SRR6869052.1	SRR6869052.1_vRhyme_bin_67	SRR6869052.1_bin.12	PHIST prediction	11.7113	4.53631	Low-quality	Genome-fragment	16.14	Viruses: 0.96; Uroviricota: 0.82	52.35	2.533	d__Bacteria;p__Proteobacteria;c__Alphaproteobacteria;o__Caulobacterales;f__Parvularculaceae;g__Marinicaulis;s__
SRR6869052.1	SRR6869052.1_vRhyme_bin_89	SRR6869052.1_bin.27	PHIST prediction	7.66788	15.1567	Low-quality	Genome-fragment	32.51	Viruses: 1.00; Uroviricota: 1.00	73.57	2.688	d__Bacteria;p__Planctomycetota;c__UBA1135;o__UBA1135;f__GCA-002686595;g__;s__
SRR6869052.1	SRR6869052.1_vRhyme_bin_94	SRR6869052.1_bin.5	PHIST prediction	5.359	7.78072	Low-quality	Genome-fragment	3.88	Viruses: 0.93; Uroviricota: 0.93	81.98	7.39	d__Bacteria;p__Bacteroidota;c__Bacteroidia;o__Cytophagales;f__Cyclobacteriaceae;g__Ekhidna;s__
SRR6869053.1	SRR6869053.1_vRhyme_bin_100	SRR6869053.1_bin.7	PHIST prediction	7.58453	21.6619	Low-quality	Genome-fragment	15.27	Viruses: 1.00; Uroviricota: 1.00	76.76	1.69	d__Bacteria;p__Cyanobacteria;c__Cyanobacteriia;o__Cyanobacteriales;f__Geitlerinemaceae;g__J055;s__
SRR6869053.1	SRR6869053.1_vRhyme_bin_105	SRR6869053.1_bin.6	PHIST prediction	11.5885	51.9347	Medium-quality	Genome-fragment	56.26	Viruses: 1.00; Uroviricota: 1.00	97.61	1.984	d__Bacteria;p__Bacteroidota;c__Bacteroidia;o__Cytophagales;f__Cyclobacteriaceae;g__Ekhidna;s__
SRR6869053.1	SRR6869053.1_vRhyme_bin_106	SRR6869053.1_bin.5	PHIST prediction	40.8302	113.607	Low-quality	Genome-fragment	46.2	Viruses: 0.75; Uroviricota: 0.63	94.53	0.962	d__Bacteria;p__Cyanobacteria;c__Cyanobacteriia;o__Cyanobacteriales;f__Spirulinaceae;g__;s__
SRR6869053.1	SRR6869053.1_vRhyme_bin_107	SRR6869053.1_bin.5	PHIST prediction	46.3098	113.607	Low-quality	Genome-fragment	43.86	Viruses: 1.00; Uroviricota: 0.67	94.53	0.962	d__Bacteria;p__Cyanobacteria;c__Cyanobacteriia;o__Cyanobacteriales;f__Spirulinaceae;g__;s__
SRR6869053.1	SRR6869053.1_vRhyme_bin_108	SRR6869053.1_bin.5	PHIST prediction	40.6603	113.607	Medium-quality	Genome-fragment	58.57	Viruses: 0.59; Uroviricota: 0.59	94.53	0.962	d__Bacteria;p__Cyanobacteria;c__Cyanobacteriia;o__Cyanobacteriales;f__Spirulinaceae;g__;s__
SRR6869053.1	SRR6869053.1_vRhyme_bin_110	SRR6869053.1_bin.6	PHIST prediction	10.1983	51.9347	Low-quality	Genome-fragment	17.93	Viruses: 1.00; Uroviricota: 0.53	97.61	1.984	d__Bacteria;p__Bacteroidota;c__Bacteroidia;o__Cytophagales;f__Cyclobacteriaceae;g__Ekhidna;s__
SRR6869053.1	SRR6869053.1_vRhyme_bin_118	SRR6869053.1_bin.5	PHIST prediction	33.5657	113.607	Medium-quality	Genome-fragment	85.84	Viruses: 1.00; Uroviricota: 1.00	94.53	0.962	d__Bacteria;p__Cyanobacteria;c__Cyanobacteriia;o__Cyanobacteriales;f__Spirulinaceae;g__;s__
SRR6869053.1	SRR6869053.1_vRhyme_bin_119	SRR6869053.1_bin.47	PHIST prediction	11.3478	12.439	Low-quality	Genome-fragment	41.72	Viruses: 1.00; Uroviricota: 1.00	92.25	1.48	d__Bacteria;p__Proteobacteria;c__Alphaproteobacteria;o__Rhodobacterales;f__Rhodobacteraceae;g__Citreimonas;s__
SRR6869053.1	SRR6869053.1_vRhyme_bin_12	SRR6869053.1_bin.6	PHIST prediction	7.01705	51.9347	High-quality	High-quality	98	Viruses: 1.00; Uroviricota: 0.85	97.61	1.984	d__Bacteria;p__Bacteroidota;c__Bacteroidia;o__Cytophagales;f__Cyclobacteriaceae;g__Ekhidna;s__
SRR6869053.1	SRR6869053.1_vRhyme_bin_123	SRR6869053.1_bin.6	Blastn similarity and PHIST prediction	11.1799	51.9347	Low-quality	Genome-fragment	17.07	Viruses: 1.00; Uroviricota: 0.85	97.61	1.984	d__Bacteria;p__Bacteroidota;c__Bacteroidia;o__Cytophagales;f__Cyclobacteriaceae;g__Ekhidna;s__
SRR6869053.1	SRR6869053.1_vRhyme_bin_125	SRR6869053.1_bin.2	PHIST prediction	36.4312	82.1994	Medium-quality	Genome-fragment	65.91	Viruses: 0.94; Uroviricota: 0.90	89.5	2.376	d__Bacteria;p__Proteobacteria;c__Gammaproteobacteria;o__Woeseiales;f__Woeseiaceae;g__UBA1844;s__
SRR6869053.1	SRR6869053.1_vRhyme_bin_127	SRR6869053.1_bin.39	PHIST prediction	5.30757	13.5273	Low-quality	Genome-fragment	13.93	Viruses: 1.00; Uroviricota: 1.00	98.36	0	d__Bacteria;p__Bacteroidota;c__Bacteroidia;o__J057;f__J057;g__;s__
SRR6869053.1	SRR6869053.1_vRhyme_bin_36	SRR6869053.1_bin.4	PHIST prediction	8.6489	7.91441	Medium-quality	Genome-fragment	70.89	Viruses: 1.00; Uroviricota: 0.92	86.13	0.766	d__Bacteria;p__Planctomycetota;c__Planctomycetes;o__Pirellulales;f__Pirellulaceae;g__;s__
SRR6869053.1	SRR6869053.1_vRhyme_bin_37	SRR6869053.1_bin.35	PHIST prediction	9.07033	22.9369	Low-quality	Genome-fragment	12.88	Viruses: 0.83; Uroviricota: 0.83	95.26	3.373	d__Bacteria;p__Bacteroidota;c__Bacteroidia;o__Cytophagales;f__Cyclobacteriaceae;g__;s__
SRR6869053.1	SRR6869053.1_vRhyme_bin_38	SRR6869053.1_bin.49	PHIST prediction	8.87277	12.614	Low-quality	Genome-fragment	13.92	Viruses: 1.00; Uroviricota: 0.87	74.12	2.51	d__Bacteria;p__Cyanobacteria;c__Cyanobacteriia;o__Cyanobacteriales;f__Xenococcaceae;g__Hyella;s__
SRR6869053.1	SRR6869053.1_vRhyme_bin_41	SRR6869053.1_bin.19	PHIST prediction	76.9084	10.6192	High-quality	High-quality	95.98	Viruses: 0.95; Uroviricota: 0.80	87.22	1.105	d__Bacteria;p__Cyanobacteria;c__Cyanobacteriia;o__Cyanobacteriales;f__Xenococcaceae;g__Xenococcus;s__
SRR6869053.1	SRR6869053.1_vRhyme_bin_43	SRR6869053.1_bin.37	Blastn similarity	10.7177	10.9956	Low-quality	Genome-fragment	45.16	Viruses: 1.00; Uroviricota: 0.83	86.18	4.354	d__Bacteria;p__Myxococcota;c__Polyangia;o__Nannocystales;f__Nannocystaceae;g__;s__
SRR6869053.1	SRR6869053.1_vRhyme_bin_43	SRR6869053.1_bin.36	PHIST prediction	10.7177	8.67198	Low-quality	Genome-fragment	45.16	Viruses: 1.00; Uroviricota: 0.83	58.69	1.754	d__Bacteria;p__Myxococcota;c__Polyangia;o__Nannocystales;f__Nannocystaceae;g__;s__
SRR6869053.1	SRR6869053.1_vRhyme_bin_48	SRR6869053.1_bin.6	Blastn similarity	9.45492	51.9347	Low-quality	Genome-fragment	20.8	Viruses: 1.00; Uroviricota: 1.00	97.61	1.984	d__Bacteria;p__Bacteroidota;c__Bacteroidia;o__Cytophagales;f__Cyclobacteriaceae;g__Ekhidna;s__
SRR6869053.1	SRR6869053.1_vRhyme_bin_48	SRR6869053.1_bin.24	PHIST prediction	9.45492	8.69402	Low-quality	Genome-fragment	20.8	Viruses: 1.00; Uroviricota: 1.00	63.79	5.344	d__Bacteria;p__Bacteroidota;c__Bacteroidia;o__Cytophagales;f__Cyclobacteriaceae;g__Roseivirga;s__
SRR6869053.1	SRR6869053.1_vRhyme_bin_55	SRR6869053.1_bin.37	PHIST prediction	11.2971	10.9956	High-quality	High-quality	97.73	Viruses: 0.90; Uroviricota: 0.86	86.18	4.354	d__Bacteria;p__Myxococcota;c__Polyangia;o__Nannocystales;f__Nannocystaceae;g__;s__
SRR6869053.1	SRR6869053.1_vRhyme_bin_56	SRR6869053.1_bin.34	PHIST prediction	33.5255	45.7567	Low-quality	Genome-fragment	48.03	Viruses: 1.00; Uroviricota: 0.94	95.73	0.753	d__Bacteria;p__Proteobacteria;c__Alphaproteobacteria;o__Rhodobacterales;f__Rhodobacteraceae;g__Roseovarius;s__
SRR6869053.1	SRR6869053.1_vRhyme_bin_6	SRR6869053.1_bin.24	PHIST prediction	7.63179	8.69402	Low-quality	Genome-fragment	42.48	Viruses: 1.00; Uroviricota: 0.84	63.79	5.344	d__Bacteria;p__Bacteroidota;c__Bacteroidia;o__Cytophagales;f__Cyclobacteriaceae;g__Roseivirga;s__
SRR6869053.1	SRR6869053.1_vRhyme_bin_61	SRR6869053.1_bin.19	PHIST prediction	9.65959	10.6192	Low-quality	Genome-fragment	40.69	Viruses: 1.00; Uroviricota: 0.71	87.22	1.105	d__Bacteria;p__Cyanobacteria;c__Cyanobacteriia;o__Cyanobacteriales;f__Xenococcaceae;g__Xenococcus;s__
SRR6869053.1	SRR6869053.1_vRhyme_bin_65	SRR6869053.1_bin.36	PHIST prediction	8.15068	8.67198	Medium-quality	Genome-fragment	77.12	Viruses: 1.00; Uroviricota: 0.82	58.69	1.754	d__Bacteria;p__Myxococcota;c__Polyangia;o__Nannocystales;f__Nannocystaceae;g__;s__
SRR6869053.1	SRR6869053.1_vRhyme_bin_65	SRR6869053.1_bin.37	PHIST prediction	8.15068	10.9956	Medium-quality	Genome-fragment	77.12	Viruses: 1.00; Uroviricota: 0.82	86.18	4.354	d__Bacteria;p__Myxococcota;c__Polyangia;o__Nannocystales;f__Nannocystaceae;g__;s__
SRR6869053.1	SRR6869053.1_vRhyme_bin_71	SRR6869053.1_bin.19	PHIST prediction	8.7427	10.6192	Low-quality	Genome-fragment	19.03	Viruses: 1.00; Uroviricota: 1.00	87.22	1.105	d__Bacteria;p__Cyanobacteria;c__Cyanobacteriia;o__Cyanobacteriales;f__Xenococcaceae;g__Xenococcus;s__
SRR6869053.1	SRR6869053.1_vRhyme_bin_76	SRR6869053.1_bin.31	PHIST prediction	7.42605	15.6847	Low-quality	Genome-fragment	14.64	Viruses: 1.00; Uroviricota: 1.00	90.08	2.186	d__Bacteria;p__Cyanobacteria;c__Cyanobacteriia;o__Cyanobacteriales;f__;g__;s__
SRR6869053.1	SRR6869053.1_vRhyme_bin_78	SRR6869053.1_bin.5	PHIST prediction	64.4938	113.607	Low-quality	Genome-fragment	8.23	Viruses: 1.00; Uroviricota: 1.00	94.53	0.962	d__Bacteria;p__Cyanobacteria;c__Cyanobacteriia;o__Cyanobacteriales;f__Spirulinaceae;g__;s__
SRR6869053.1	SRR6869053.1_vRhyme_bin_84	SRR6869053.1_bin.9	PHIST prediction	9.53233	10.3113	Low-quality	Genome-fragment	10.83	Viruses: 0.64; Uroviricota: 0.64	93.93	2.655	d__Bacteria;p__Proteobacteria;c__Gammaproteobacteria;o__SZUA-229;f__SZUA-229;g__;s__
SRR6869053.1	SRR6869053.1_vRhyme_bin_92	SRR6869053.1_bin.5	PHIST prediction	20.4999	113.607	Medium-quality	Genome-fragment	51.27	Viruses: 1.00; Uroviricota: 1.00	94.53	0.962	d__Bacteria;p__Cyanobacteria;c__Cyanobacteriia;o__Cyanobacteriales;f__Spirulinaceae;g__;s__
SRR6869053.1	SRR6869053.1_vRhyme_bin_95	SRR6869053.1_bin.23	PHIST prediction	9.1435	8.01949	Medium-quality	Genome-fragment	53.3	Viruses: 0.76; Uroviricota: 0.67	75.78	1.061	d__Bacteria;p__Proteobacteria;c__Alphaproteobacteria;o__Sphingomonadales;f__Sphingomonadaceae;g__Alteraurantiacibacter;s__
SRR6869053.1	SRR6869053.1_vRhyme_bin_96	SRR6869053.1_bin.35	PHIST prediction	9.78041	22.9369	Low-quality	Genome-fragment	21.51	Viruses: 1.00; Uroviricota: 1.00	95.26	3.373	d__Bacteria;p__Bacteroidota;c__Bacteroidia;o__Cytophagales;f__Cyclobacteriaceae;g__;s__
SRR6869054.1	SRR6869054.1_vRhyme_bin_100	SRR6869054.1_bin.12	PHIST prediction	34.1352	12.4445	Medium-quality	Genome-fragment	57.52	Viruses: 1.00; Uroviricota: 1.00	97.35	1.768	d__Bacteria;p__Cyanobacteria;c__Cyanobacteriia;o__Cyanobacteriales;f__;g__;s__
SRR6869054.1	SRR6869054.1_vRhyme_bin_101	SRR6869054.1_bin.9	PHIST prediction	6.73923	19.5643	Low-quality	Genome-fragment	13.59	Viruses: 0.90; Uroviricota: 0.84	81.68	2.728	d__Bacteria;p__Proteobacteria;c__Gammaproteobacteria;o__Woeseiales;f__Woeseiaceae;g__UBA1844;s__
SRR6869054.1	SRR6869054.1_vRhyme_bin_103	SRR6869054.1_bin.15	PHIST prediction	10.2509	4.51634	Low-quality	Genome-fragment	25.31	Viruses: 0.94; Uroviricota: 0.94	60.49	2.569	d__Bacteria;p__Cyanobacteria;c__Cyanobacteriia;o__Cyanobacteriales;f__Nostocaceae;g__Rivularia;s__
SRR6869054.1	SRR6869054.1_vRhyme_bin_105	SRR6869054.1_bin.15	PHIST prediction	47.54	4.51634	Medium-quality	Genome-fragment	88.75	Viruses: 0.82; Uroviricota: 0.82	60.49	2.569	d__Bacteria;p__Cyanobacteria;c__Cyanobacteriia;o__Cyanobacteriales;f__Nostocaceae;g__Rivularia;s__
SRR6869054.1	SRR6869054.1_vRhyme_bin_105	SRR6869054.1_bin.54	PHIST prediction	47.54	6.43787	Medium-quality	Genome-fragment	88.75	Viruses: 0.82; Uroviricota: 0.82	52.35	7.496	d__Bacteria;p__Cyanobacteria;c__Cyanobacteriia;o__Cyanobacteriales;f__Cyanobacteriaceae;g__Geminocystis;s__
SRR6869054.1	SRR6869054.1_vRhyme_bin_106	SRR6869054.1_bin.42	PHIST prediction	47.2373	9.4028	Low-quality	Genome-fragment	21.85	Viruses: 1.00; Uroviricota: 1.00	63.78	5.745	d__Bacteria;p__Cyanobacteria;c__Cyanobacteriia;o__Cyanobacteriales;f__Xenococcaceae;g__Hyella;s__
SRR6869054.1	SRR6869054.1_vRhyme_bin_108	SRR6869054.1_bin.30	PHIST prediction	6.55095	8.3984	Low-quality	Genome-fragment	5.53	Viruses: 1.00; Uroviricota: 0.78	76.41	0.568	d__Bacteria;p__Planctomycetota;c__UBA1135;o__UBA1135;f__GCA-002686595;g__DRLC01;s__
SRR6869054.1	SRR6869054.1_vRhyme_bin_108	SRR6869054.1_bin.38	PHIST prediction	6.55095	5.05461	Low-quality	Genome-fragment	5.53	Viruses: 1.00; Uroviricota: 0.78	61.06	3.231	d__Bacteria;p__Proteobacteria;c__Alphaproteobacteria;o__GCA-2731375;f__GCA-2731375;g__;s__
SRR6869054.1	SRR6869054.1_vRhyme_bin_114	SRR6869054.1_bin.52	PHIST prediction	15.0761	43.8218	Medium-quality	Genome-fragment	84.46	Viruses: 1.00; Uroviricota: 1.00	84.91	0.951	d__Bacteria;p__Cyanobacteria;c__Cyanobacteriia;o__Cyanobacteriales;f__;g__;s__
SRR6869054.1	SRR6869054.1_vRhyme_bin_114	SRR6869054.1_bin.7	PHIST prediction	15.0761	7.67041	Medium-quality	Genome-fragment	84.46	Viruses: 1.00; Uroviricota: 1.00	80.91	2.504	d__Bacteria;p__Myxococcota;c__Polyangia;o__Nannocystales;f__Nannocystaceae;g__;s__
SRR6869054.1	SRR6869054.1_vRhyme_bin_120	SRR6869054.1_bin.24	PHIST prediction	10.8833	8.30138	Low-quality	Genome-fragment	31.53	Viruses: 1.00; Uroviricota: 1.00	90.98	3.148	d__Bacteria;p__Proteobacteria;c__Gammaproteobacteria;o__Pseudomonadales;f__HTCC2089;g__UBA4421;s__
SRR6869054.1	SRR6869054.1_vRhyme_bin_120	SRR6869054.1_bin.46	PHIST prediction	10.8833	9.02785	Low-quality	Genome-fragment	31.53	Viruses: 1.00; Uroviricota: 1.00	86	5.725	d__Bacteria;p__Proteobacteria;c__Gammaproteobacteria;o__Pseudomonadales;f__HTCC2089;g__UBA4421;s__
SRR6869054.1	SRR6869054.1_vRhyme_bin_120	SRR6869054.1_bin.7	PHIST prediction	10.8833	7.67041	Low-quality	Genome-fragment	31.53	Viruses: 1.00; Uroviricota: 1.00	80.91	2.504	d__Bacteria;p__Myxococcota;c__Polyangia;o__Nannocystales;f__Nannocystaceae;g__;s__
SRR6869054.1	SRR6869054.1_vRhyme_bin_121	SRR6869054.1_bin.14	PHIST prediction	10.417	10.0342	Low-quality	Genome-fragment	38.42	Viruses: 1.00; Uroviricota: 1.00	97.55	0.951	d__Bacteria;p__Cyanobacteria;c__Cyanobacteriia;o__Phormidesmiales;f__Phormidesmiaceae;g__PCC-7375;s__
SRR6869054.1	SRR6869054.1_vRhyme_bin_129	SRR6869054.1_bin.52	PHIST prediction	25.9625	43.8218	Low-quality	Genome-fragment	30.12	Viruses: 1.00; Uroviricota: 1.00	84.91	0.951	d__Bacteria;p__Cyanobacteria;c__Cyanobacteriia;o__Cyanobacteriales;f__;g__;s__
SRR6869054.1	SRR6869054.1_vRhyme_bin_134	SRR6869054.1_bin.5	PHIST prediction	16.9804	13.8435	Low-quality	Genome-fragment	10.75	Viruses: 1.00; Uroviricota: 1.00	90.86	2.248	d__Bacteria;p__Planctomycetota;c__UBA1135;o__UBA1135;f__GCA-002686595;g__;s__
SRR6869054.1	SRR6869054.1_vRhyme_bin_147	SRR6869054.1_bin.45	PHIST prediction	15.3328	12.5317	Low-quality	Genome-fragment	47.5	Viruses: 1.00; Uroviricota: 0.74	92.68	3.418	d__Bacteria;p__Actinobacteriota;c__Acidimicrobiia;o__Acidimicrobiales;f__UBA11606;g__UBA11606;s__
SRR6869054.1	SRR6869054.1_vRhyme_bin_148	SRR6869054.1_bin.34	Blastn similarity and PHIST prediction	25.6456	18.4915	Medium-quality	Genome-fragment	57.01	Viruses: 1.00; Uroviricota: 0.85	95.79	1.971	d__Bacteria;p__Planctomycetota;c__UBA1135;o__UBA1135;f__GCA-002686595;g__;s__
SRR6869054.1	SRR6869054.1_vRhyme_bin_154	SRR6869054.1_bin.54	PHIST prediction	88.6237	6.43787	Low-quality	Genome-fragment	17.68	Viruses: 1.00; Uroviricota: 1.00	52.35	7.496	d__Bacteria;p__Cyanobacteria;c__Cyanobacteriia;o__Cyanobacteriales;f__Cyanobacteriaceae;g__Geminocystis;s__
SRR6869054.1	SRR6869054.1_vRhyme_bin_18	SRR6869054.1_bin.12	PHIST prediction	27.2563	12.4445	Low-quality	Genome-fragment	17.19	Viruses: 1.00; Uroviricota: 1.00	97.35	1.768	d__Bacteria;p__Cyanobacteria;c__Cyanobacteriia;o__Cyanobacteriales;f__;g__;s__
SRR6869054.1	SRR6869054.1_vRhyme_bin_18	SRR6869054.1_bin.23	PHIST prediction	27.2563	7.9422	Low-quality	Genome-fragment	17.19	Viruses: 1.00; Uroviricota: 1.00	90.03	2.459	d__Bacteria;p__Bacteroidota;c__Bacteroidia;o__Flavobacteriales;f__Flavobacteriaceae;g__SCGC-AAA160-P02;s__
SRR6869054.1	SRR6869054.1_vRhyme_bin_20	SRR6869054.1_bin.54	PHIST prediction	25.8485	6.43787	High-quality	High-quality	93.03	Viruses: 1.00; Uroviricota: 0.97	52.35	7.496	d__Bacteria;p__Cyanobacteria;c__Cyanobacteriia;o__Cyanobacteriales;f__Cyanobacteriaceae;g__Geminocystis;s__
SRR6869054.1	SRR6869054.1_vRhyme_bin_21	SRR6869054.1_bin.15	PHIST prediction	19.3302	4.51634	High-quality	High-quality	100	Viruses: 1.00; Uroviricota: 0.64	60.49	2.569	d__Bacteria;p__Cyanobacteria;c__Cyanobacteriia;o__Cyanobacteriales;f__Nostocaceae;g__Rivularia;s__
SRR6869054.1	SRR6869054.1_vRhyme_bin_24	SRR6869054.1_bin.15	PHIST prediction	25.9768	4.51634	Low-quality	Genome-fragment	13.41	Viruses: 1.00; Uroviricota: 1.00	60.49	2.569	d__Bacteria;p__Cyanobacteria;c__Cyanobacteriia;o__Cyanobacteriales;f__Nostocaceae;g__Rivularia;s__
SRR6869054.1	SRR6869054.1_vRhyme_bin_24	SRR6869054.1_bin.18	PHIST prediction	25.9768	5.20166	Low-quality	Genome-fragment	13.41	Viruses: 1.00; Uroviricota: 1.00	58.51	1.343	d__Bacteria;p__Proteobacteria;c__Gammaproteobacteria;o__SZUA-229;f__SZUA-229;g__;s__
SRR6869054.1	SRR6869054.1_vRhyme_bin_31	SRR6869054.1_bin.23	PHIST prediction	7.70282	7.9422	Low-quality	Genome-fragment	11.2	Viruses: 1.00; Uroviricota: 0.68	90.03	2.459	d__Bacteria;p__Bacteroidota;c__Bacteroidia;o__Flavobacteriales;f__Flavobacteriaceae;g__SCGC-AAA160-P02;s__
SRR6869054.1	SRR6869054.1_vRhyme_bin_4	SRR6869054.1_bin.9	PHIST prediction	11.4445	19.5643	Medium-quality	Genome-fragment	69.6	Viruses: 0.99; Uroviricota: 0.89	81.68	2.728	d__Bacteria;p__Proteobacteria;c__Gammaproteobacteria;o__Woeseiales;f__Woeseiaceae;g__UBA1844;s__
SRR6869054.1	SRR6869054.1_vRhyme_bin_49	SRR6869054.1_bin.42	PHIST prediction	13.4508	9.4028	Medium-quality	Genome-fragment	54.27	Viruses: 1.00; Uroviricota: 0.63	63.78	5.745	d__Bacteria;p__Cyanobacteria;c__Cyanobacteriia;o__Cyanobacteriales;f__Xenococcaceae;g__Hyella;s__
SRR6869054.1	SRR6869054.1_vRhyme_bin_7	SRR6869054.1_bin.15	PHIST prediction	21.7992	4.51634	Low-quality	Genome-fragment	1.86	Viruses: 1.00; Uroviricota: 1.00	60.49	2.569	d__Bacteria;p__Cyanobacteria;c__Cyanobacteriia;o__Cyanobacteriales;f__Nostocaceae;g__Rivularia;s__
SRR6869054.1	SRR6869054.1_vRhyme_bin_71	SRR6869054.1_bin.23	PHIST prediction	8.88806	7.9422	Low-quality	Genome-fragment	8.29	Viruses: 1.00; Uroviricota: 0.90	90.03	2.459	d__Bacteria;p__Bacteroidota;c__Bacteroidia;o__Flavobacteriales;f__Flavobacteriaceae;g__SCGC-AAA160-P02;s__
SRR6869054.1	SRR6869054.1_vRhyme_bin_76	SRR6869054.1_bin.30	PHIST prediction	6.45872	8.3984	Low-quality	Genome-fragment	3.49	Viruses: 1.00; Uroviricota: 1.00	76.41	0.568	d__Bacteria;p__Planctomycetota;c__UBA1135;o__UBA1135;f__GCA-002686595;g__DRLC01;s__
SRR6869054.1	SRR6869054.1_vRhyme_bin_87	SRR6869054.1_bin.7	PHIST prediction	8.51514	7.67041	Low-quality	Genome-fragment	6.92	Viruses: 0.75; Uroviricota: 0.75	80.91	2.504	d__Bacteria;p__Myxococcota;c__Polyangia;o__Nannocystales;f__Nannocystaceae;g__;s__
SRR6869054.1	SRR6869054.1_vRhyme_bin_93	SRR6869054.1_bin.6	PHIST prediction	4.97437	8.86596	Low-quality	Genome-fragment	12.47	Viruses: 1.00; Uroviricota: 0.73	96	0.999	d__Bacteria;p__Bacteroidota;c__Bacteroidia;o__Flavobacteriales;f__Flavobacteriaceae;g__Croceivirga;s__
SRR6869055.1	SRR6869055.1_vRhyme_bin_1	SRR6869055.1_bin.18	PHIST prediction	35.4151	56.3392	Low-quality	Genome-fragment	37.56	Viruses: 1.00; Uroviricota: 1.00	92.61	2.083	d__Bacteria;p__Cyanobacteria;c__Cyanobacteriia;o__Cyanobacteriales;f__Geitlerinemaceae;g__J055;s__
SRR6869055.1	SRR6869055.1_vRhyme_bin_20	SRR6869055.1_bin.26	PHIST prediction	13.0314	16.9074	Medium-quality	Genome-fragment	85.35	Viruses: 0.85; Uroviricota: 0.69	96.13	3.373	d__Bacteria;p__Bacteroidota;c__Bacteroidia;o__Cytophagales;f__Cyclobacteriaceae;g__;s__
SRR6869055.1	SRR6869055.1_vRhyme_bin_24	SRR6869055.1_bin.32	PHIST prediction	18.6168	14.1582	Low-quality	Genome-fragment	32.41	Viruses: 1.00; Uroviricota: 0.88	92.49	3.518	d__Bacteria;p__Cyanobacteria;c__Cyanobacteriia;o__Cyanobacteriales;f__;g__;s__
SRR6869055.1	SRR6869055.1_vRhyme_bin_56	SRR6869055.1_bin.18	PHIST prediction	9.70026	56.3392	Low-quality	Genome-fragment	18.47	Viruses: 0.84; Uroviricota: 0.84	92.61	2.083	d__Bacteria;p__Cyanobacteria;c__Cyanobacteriia;o__Cyanobacteriales;f__Geitlerinemaceae;g__J055;s__
SRR6869055.1	SRR6869055.1_vRhyme_bin_6	SRR6869055.1_bin.34	PHIST prediction	52.4794	13.1839	Low-quality	Genome-fragment	33.74	Viruses: 0.82; Uroviricota: 0.61	79.67	5.963	d__Bacteria;p__Proteobacteria;c__Gammaproteobacteria;o__Pseudomonadales;f__HTCC2089;g__UBA4421;s__
SRR6869055.1	SRR6869055.1_vRhyme_bin_7	SRR6869055.1_bin.25	PHIST prediction	51.9903	7.65505	Low-quality	Genome-fragment	27.49	Viruses: 1.00; Uroviricota: 1.00	52.73	9.856	d__Bacteria;p__Bdellovibrionota;c__Oligoflexia;o__Silvanigrellales;f__;g__;s__
SRR6869055.1	SRR6869055.1_vRhyme_bin_71	SRR6869055.1_bin.11	PHIST prediction	9.53843	8.13475	Low-quality	Genome-fragment	10.14	Viruses: 1.00; Uroviricota: 0.83	56.29	0	d__Bacteria;p__Bacteroidota;c__Bacteroidia;o__Flavobacteriales;f__Flavobacteriaceae;g__SCGC-AAA160-P02;s__
SRR6869055.1	SRR6869055.1_vRhyme_bin_77	SRR6869055.1_bin.4	PHIST prediction	24.6824	15.5054	Low-quality	Genome-fragment	17.76	Viruses: 1.00; Uroviricota: 1.00	82.95	2.688	d__Bacteria;p__Planctomycetota;c__UBA1135;o__UBA1135;f__GCA-002686595;g__;s__
SRR6869055.1	SRR6869055.1_vRhyme_bin_81	SRR6869055.1_bin.14	PHIST prediction	20.382	43.5353	Low-quality	Genome-fragment	26.59	Viruses: 1.00; Uroviricota: 1.00	97.65	0.688	d__Bacteria;p__Proteobacteria;c__Alphaproteobacteria;o__Rhodobacterales;f__Rhodobacteraceae;g__Tateyamaria;s__
SRR6869055.1	SRR6869055.1_vRhyme_bin_81	SRR6869055.1_bin.5	PHIST prediction	20.382	21.378	Low-quality	Genome-fragment	26.59	Viruses: 1.00; Uroviricota: 1.00	98.09	0.618	d__Bacteria;p__Proteobacteria;c__Alphaproteobacteria;o__Sphingomonadales;f__Sphingomonadaceae;g__Erythrobacter;s__
SRR6869055.1	SRR6869055.1_vRhyme_bin_82	SRR6869055.1_bin.25	PHIST prediction	28.238	7.65505	Low-quality	Genome-fragment	24.67	Viruses: 1.00; Uroviricota: 1.00	52.73	9.856	d__Bacteria;p__Bdellovibrionota;c__Oligoflexia;o__Silvanigrellales;f__;g__;s__
SRR6869055.1	SRR6869055.1_vRhyme_bin_87	SRR6869055.1_bin.11	PHIST prediction	7.08713	8.13475	Low-quality	Genome-fragment	27.57	Viruses: 1.00; Uroviricota: 0.78	56.29	0	d__Bacteria;p__Bacteroidota;c__Bacteroidia;o__Flavobacteriales;f__Flavobacteriaceae;g__SCGC-AAA160-P02;s__
SRR6869055.1	SRR6869055.1_vRhyme_bin_94	SRR6869055.1_bin.27	PHIST prediction	23.707	18.3877	Low-quality	Genome-fragment	30.62	Viruses: 1.00; Uroviricota: 0.79	91.39	1.466	d__Bacteria;p__Planctomycetota;c__UBA1135;o__UBA1135;f__GCA-002686595;g__;s__
SRR6869055.1	SRR6869055.1_vRhyme_bin_95	SRR6869055.1_bin.10	PHIST prediction	36.5023	42.1017	Low-quality	Genome-fragment	11.32	Viruses: 1.00; Uroviricota: 1.00	83.69	1.358	d__Bacteria;p__Cyanobacteria;c__Cyanobacteriia;o__Cyanobacteriales;f__;g__;s__
SRR6869055.1	SRR6869055.1_vRhyme_bin_97	SRR6869055.1_bin.10	PHIST prediction	26.7373	42.1017	High-quality	High-quality	96.79	Viruses: 1.00; Uroviricota: 1.00	83.69	1.358	d__Bacteria;p__Cyanobacteria;c__Cyanobacteriia;o__Cyanobacteriales;f__;g__;s__
SRR6869387.1	SRR6869387.1_vRhyme_bin_11	SRR6869387.1_bin.3	PHIST prediction	19.976	684.73	Low-quality	Genome-fragment	24.33	Viruses: 1.00; Uroviricota: 1.00	93.69	1.076	d__Bacteria;p__Proteobacteria;c__Gammaproteobacteria;o__Enterobacterales;f__Vibrionaceae;g__Vibrio;s__Vibrio alginolyticus
SRR6869387.1	SRR6869387.1_vRhyme_bin_13	SRR6869387.1_bin.3	PHIST prediction	14.748	684.73	Medium-quality	Genome-fragment	71.78	Viruses: 0.86; Uroviricota: 0.86	93.69	1.076	d__Bacteria;p__Proteobacteria;c__Gammaproteobacteria;o__Enterobacterales;f__Vibrionaceae;g__Vibrio;s__Vibrio alginolyticus
SRR6869387.1	SRR6869387.1_vRhyme_bin_23	SRR6869387.1_bin.3	PHIST prediction	16.0997	684.73	Medium-quality	Genome-fragment	62.91	Viruses: 0.73; Uroviricota: 0.73	93.69	1.076	d__Bacteria;p__Proteobacteria;c__Gammaproteobacteria;o__Enterobacterales;f__Vibrionaceae;g__Vibrio;s__Vibrio alginolyticus
SRR6869387.1	SRR6869387.1_vRhyme_bin_27	SRR6869387.1_bin.3	PHIST prediction	14.4129	684.73	Low-quality	Genome-fragment	13.65	Viruses: 1.00; Uroviricota: 1.00	93.69	1.076	d__Bacteria;p__Proteobacteria;c__Gammaproteobacteria;o__Enterobacterales;f__Vibrionaceae;g__Vibrio;s__Vibrio alginolyticus
SRR6869387.1	SRR6869387.1_vRhyme_bin_28	SRR6869387.1_bin.5	PHIST prediction	9.99969	17.6001	Medium-quality	Genome-fragment	63.3	Viruses: 1.00; Uroviricota: 0.95	68.58	2.118	d__Bacteria;p__Cyanobacteria;c__Cyanobacteriia;o__Cyanobacteriales;f__Nostocaceae;g__Mastigocoleus;s__
SRR6869387.1	SRR6869387.1_vRhyme_bin_5	SRR6869387.1_bin.3	PHIST prediction	18.5444	684.73	Low-quality	Genome-fragment	14.4	Viruses: 1.00; Uroviricota: 1.00	93.69	1.076	d__Bacteria;p__Proteobacteria;c__Gammaproteobacteria;o__Enterobacterales;f__Vibrionaceae;g__Vibrio;s__Vibrio alginolyticus
SRR6869388.1	SRR6869388.1_vRhyme_bin_14	SRR6869388.1_bin.7	PHIST prediction	20.9126	1173.42	Low-quality	Genome-fragment	39.5	Viruses: 0.81; Uroviricota: 0.81	85.37	0.181	d__Bacteria;p__Proteobacteria;c__Gammaproteobacteria;o__Enterobacterales;f__Vibrionaceae;g__Vibrio;s__Vibrio alginolyticus
SRR6869388.1	SRR6869388.1_vRhyme_bin_20	SRR6869388.1_bin.4	PHIST prediction	19.3121	86.3232	Low-quality	Genome-fragment	25.62	Viruses: 1.00; Uroviricota: 1.00	98.77	0.555	d__Bacteria;p__Cyanobacteria;c__Cyanobacteriia;o__Cyanobacteriales;f__Coleofasciculaceae;g__Moorea;s__
SRR6869388.1	SRR6869388.1_vRhyme_bin_25	SRR6869388.1_bin.7	PHIST prediction	22.2908	1173.42	Medium-quality	Genome-fragment	89	Viruses: 0.93; Uroviricota: 0.93	85.37	0.181	d__Bacteria;p__Proteobacteria;c__Gammaproteobacteria;o__Enterobacterales;f__Vibrionaceae;g__Vibrio;s__Vibrio alginolyticus
SRR6869388.1	SRR6869388.1_vRhyme_bin_30	SRR6869388.1_bin.7	PHIST prediction	31.8188	1173.42	High-quality	High-quality	93.34	Viruses: 0.83; Uroviricota: 0.83	85.37	0.181	d__Bacteria;p__Proteobacteria;c__Gammaproteobacteria;o__Enterobacterales;f__Vibrionaceae;g__Vibrio;s__Vibrio alginolyticus
SRR6869388.1	SRR6869388.1_vRhyme_bin_47	SRR6869388.1_bin.7	PHIST prediction	55.8274	1173.42	Medium-quality	Genome-fragment	52.43	Viruses: 0.86; Uroviricota: 0.86	85.37	0.181	d__Bacteria;p__Proteobacteria;c__Gammaproteobacteria;o__Enterobacterales;f__Vibrionaceae;g__Vibrio;s__Vibrio alginolyticus
SRR6869388.1	SRR6869388.1_vRhyme_bin_60	SRR6869388.1_bin.7	Blastn similarity and PHIST prediction	242.85	1173.42	Medium-quality	Genome-fragment	71.71	Viruses: 1.00; Uroviricota: 1.00	85.37	0.181	d__Bacteria;p__Proteobacteria;c__Gammaproteobacteria;o__Enterobacterales;f__Vibrionaceae;g__Vibrio;s__Vibrio alginolyticus
SRR6869388.1	SRR6869388.1_vRhyme_bin_65	SRR6869388.1_bin.7	PHIST prediction	13.4532	1173.42	Low-quality	Genome-fragment	45.04	Viruses: 1.00; Uroviricota: 0.97	85.37	0.181	d__Bacteria;p__Proteobacteria;c__Gammaproteobacteria;o__Enterobacterales;f__Vibrionaceae;g__Vibrio;s__Vibrio alginolyticus
SRR6869388.1	SRR6869388.1_vRhyme_bin_7	SRR6869388.1_bin.7	PHIST prediction	31.9154	1173.42	High-quality	High-quality	100	Viruses: 0.73; Uroviricota: 0.55	85.37	0.181	d__Bacteria;p__Proteobacteria;c__Gammaproteobacteria;o__Enterobacterales;f__Vibrionaceae;g__Vibrio;s__Vibrio alginolyticus
SRR6869388.1	SRR6869388.1_vRhyme_bin_74	SRR6869388.1_bin.7	PHIST prediction	17.038	1173.42	Medium-quality	Genome-fragment	71.59	Viruses: 0.96; Uroviricota: 0.96	85.37	0.181	d__Bacteria;p__Proteobacteria;c__Gammaproteobacteria;o__Enterobacterales;f__Vibrionaceae;g__Vibrio;s__Vibrio alginolyticus
SRR6869389.1	SRR6869389.1_vRhyme_bin_10	SRR6869389.1_bin.1	PHIST prediction	32.0994	2001.27	Medium-quality	Genome-fragment	75.1	Viruses: 0.80; Uroviricota: 0.59	93.14	1.174	d__Bacteria;p__Proteobacteria;c__Gammaproteobacteria;o__Enterobacterales;f__Vibrionaceae;g__Vibrio;s__Vibrio alginolyticus
SRR6869389.1	SRR6869389.1_vRhyme_bin_11	SRR6869389.1_bin.3	PHIST prediction	19.4963	35.1607	High-quality	High-quality	92.61	Viruses: 1.00; Uroviricota: 0.89	73.67	3.044	d__Bacteria;p__Proteobacteria;c__Gammaproteobacteria;o__Enterobacterales;f__Vibrionaceae;g__Vibrio;s__Vibrio owensii
SRR6869389.1	SRR6869389.1_vRhyme_bin_22	SRR6869389.1_bin.3	Blastn similarity and PHIST prediction	34.7896	35.1607	Medium-quality	Genome-fragment	87.2	Viruses: 1.00; Uroviricota: 0.79	73.67	3.044	d__Bacteria;p__Proteobacteria;c__Gammaproteobacteria;o__Enterobacterales;f__Vibrionaceae;g__Vibrio;s__Vibrio owensii
SRR6869389.1	SRR6869389.1_vRhyme_bin_24	SRR6869389.1_bin.1	PHIST prediction	26.133	2001.27	Low-quality	Genome-fragment	44.9	Viruses: 1.00; Uroviricota: 1.00	93.14	1.174	d__Bacteria;p__Proteobacteria;c__Gammaproteobacteria;o__Enterobacterales;f__Vibrionaceae;g__Vibrio;s__Vibrio alginolyticus
SRR6869389.1	SRR6869389.1_vRhyme_bin_32	SRR6869389.1_bin.3	PHIST prediction	40.4458	35.1607	High-quality	High-quality	100	Viruses: 1.00; Uroviricota: 1.00	73.67	3.044	d__Bacteria;p__Proteobacteria;c__Gammaproteobacteria;o__Enterobacterales;f__Vibrionaceae;g__Vibrio;s__Vibrio owensii
SRR6869389.1	SRR6869389.1_vRhyme_bin_36	SRR6869389.1_bin.1	PHIST prediction	30.3072	2001.27	Low-quality	Genome-fragment	47.95	Viruses: 0.96; Uroviricota: 0.88	93.14	1.174	d__Bacteria;p__Proteobacteria;c__Gammaproteobacteria;o__Enterobacterales;f__Vibrionaceae;g__Vibrio;s__Vibrio alginolyticus
SRR6869389.1	SRR6869389.1_vRhyme_bin_4	SRR6869389.1_bin.1	PHIST prediction	23.2231	2001.27	Low-quality	Genome-fragment	19.93	Viruses: 0.91; Uroviricota: 0.91	93.14	1.174	d__Bacteria;p__Proteobacteria;c__Gammaproteobacteria;o__Enterobacterales;f__Vibrionaceae;g__Vibrio;s__Vibrio alginolyticus
SRR6869389.1	SRR6869389.1_vRhyme_bin_59	SRR6869389.1_bin.3	PHIST prediction	9.12584	35.1607	Medium-quality	Genome-fragment	77.31	Viruses: 0.92; Uroviricota: 0.80	73.67	3.044	d__Bacteria;p__Proteobacteria;c__Gammaproteobacteria;o__Enterobacterales;f__Vibrionaceae;g__Vibrio;s__Vibrio owensii
SRR6869389.1	SRR6869389.1_vRhyme_bin_77	SRR6869389.1_bin.3	PHIST prediction	96.1093	35.1607	Medium-quality	Genome-fragment	66.08	Viruses: 0.70; Uroviricota: 0.70	73.67	3.044	d__Bacteria;p__Proteobacteria;c__Gammaproteobacteria;o__Enterobacterales;f__Vibrionaceae;g__Vibrio;s__Vibrio owensii
SRR6869389.1	SRR6869389.1_vRhyme_bin_80	SRR6869389.1_bin.4	PHIST prediction	58.6852	6.29252	Low-quality	Genome-fragment	39.59	Viruses: 1.00; Uroviricota: 0.98	52.92	8.734	d__Bacteria;p__Bacteroidota;c__Bacteroidia;o__Cytophagales;f__Amoebophilaceae;g__UBA8403;s__
SRR6869389.1	SRR6869389.1_vRhyme_bin_81	SRR6869389.1_bin.3	PHIST prediction	387.57	35.1607	Medium-quality	Genome-fragment	72.17	Viruses: 1.00; Uroviricota: 1.00	73.67	3.044	d__Bacteria;p__Proteobacteria;c__Gammaproteobacteria;o__Enterobacterales;f__Vibrionaceae;g__Vibrio;s__Vibrio owensii
SRR6869389.1	SRR6869389.1_vRhyme_bin_9	SRR6869389.1_bin.1	PHIST prediction	13.6388	2001.27	Medium-quality	Genome-fragment	56.85	Viruses: 1.00; Uroviricota: 1.00	93.14	1.174	d__Bacteria;p__Proteobacteria;c__Gammaproteobacteria;o__Enterobacterales;f__Vibrionaceae;g__Vibrio;s__Vibrio alginolyticus
SRR6869390.1	SRR6869390.1_vRhyme_bin_13	SRR6869390.1_bin.67	Blastn similarity and PHIST prediction	9.87402	38.4684	High-quality	High-quality	100	Viruses: 1.00; Uroviricota: 1.00	67.41	3.211	d__Bacteria;p__Bacteroidota;c__Bacteroidia;o__Flavobacteriales;f__Flavobacteriaceae;g__Flavobacterium;s__
SRR6869390.1	SRR6869390.1_vRhyme_bin_13	SRR6869390.1_bin.25	Blastn similarity	9.87402	228.614	High-quality	High-quality	100	Viruses: 1.00; Uroviricota: 1.00	98.67	0.165	d__Bacteria;p__Bacteroidota;c__Bacteroidia;o__Flavobacteriales;f__Flavobacteriaceae;g__Olleya;s__Olleya marilimosa
SRR6869390.1	SRR6869390.1_vRhyme_bin_19	SRR6869390.1_bin.2	PHIST prediction	7.68866	33.2318	Low-quality	Genome-fragment	15.31	Viruses: 1.00; Uroviricota: 1.00	71.19	2.815	d__Bacteria;p__Bacteroidota;c__Bacteroidia;o__Flavobacteriales;f__Flavobacteriaceae;g__;s__
SRR6869390.1	SRR6869390.1_vRhyme_bin_44	SRR6869390.1_bin.35	Blastn similarity	8.97154	1573.49	High-quality	High-quality	99.07	Viruses: 0.87; Uroviricota: 0.86	98.53	0.607	d__Bacteria;p__Proteobacteria;c__Alphaproteobacteria;o__Rhodobacterales;f__Rhodobacteraceae;g__Yoonia;s__
SRR6869390.1	SRR6869390.1_vRhyme_bin_44	SRR6869390.1_bin.5	Blastn similarity	8.97154	99.9959	High-quality	High-quality	99.07	Viruses: 0.87; Uroviricota: 0.86	77.43	1.212	d__Bacteria;p__Proteobacteria;c__Alphaproteobacteria;o__Rhodobacterales;f__Rhodobacteraceae;g__Yoonia;s__
SRR6869390.1	SRR6869390.1_vRhyme_bin_44	SRR6869390.1_bin.56	Blastn similarity	8.97154	130.445	High-quality	High-quality	99.07	Viruses: 0.87; Uroviricota: 0.86	84.56	0.544	d__Bacteria;p__Proteobacteria;c__Alphaproteobacteria;o__Rhodobacterales;f__Rhodobacteraceae;g__Yoonia;s__
SRR6869390.1	SRR6869390.1_vRhyme_bin_44	SRR6869390.1_bin.10	PHIST prediction	8.97154	11.255	High-quality	High-quality	99.07	Viruses: 0.87; Uroviricota: 0.86	56.37	0.862	d__Bacteria;p__Proteobacteria;c__Alphaproteobacteria;o__Rhodobacterales;f__Rhodobacteraceae;g__ETT8;s__
SRR6869390.1	SRR6869390.1_vRhyme_bin_45	SRR6869390.1_bin.10	PHIST prediction	9.70021	11.255	High-quality	High-quality	90.31	Viruses: 0.81; Uroviricota: 0.81	56.37	0.862	d__Bacteria;p__Proteobacteria;c__Alphaproteobacteria;o__Rhodobacterales;f__Rhodobacteraceae;g__ETT8;s__
SRR6869390.1	SRR6869390.1_vRhyme_bin_47	SRR6869390.1_bin.69	PHIST prediction	9.88602	61.0905	Medium-quality	Genome-fragment	65.86	Viruses: 0.79; Uroviricota: 0.74	53.44	0	d__Bacteria;p__Proteobacteria;c__Alphaproteobacteria;o__Rhizobiales;f__Rhizobiaceae;g__Allorhizobium;s__Allorhizobium sp002855515
SRR6869390.1	SRR6869390.1_vRhyme_bin_48	SRR6869390.1_bin.29	PHIST prediction	8.23802	18.6067	Low-quality	Genome-fragment	46.62	Viruses: 1.00; Uroviricota: 1.00	81.77	0.682	d__Bacteria;p__Proteobacteria;c__Alphaproteobacteria;o__Sphingomonadales;f__Sphingomonadaceae;g__Pontixanthobacter;s__
SRR6869390.1	SRR6869390.1_vRhyme_bin_48	SRR6869390.1_bin.61	PHIST prediction	8.23802	22.9337	Low-quality	Genome-fragment	46.62	Viruses: 1.00; Uroviricota: 1.00	95.09	1.023	d__Bacteria;p__Proteobacteria;c__Alphaproteobacteria;o__Sphingomonadales;f__Sphingomonadaceae;g__Pontixanthobacter;s__Pontixanthobacter confluentis
SRR6869390.1	SRR6869390.1_vRhyme_bin_49	SRR6869390.1_bin.13	PHIST prediction	13.7055	41.9111	Low-quality	Genome-fragment	10.56	Viruses: 0.57; Uroviricota: 0.57	79.82	3.793	d__Bacteria;p__Proteobacteria;c__Alphaproteobacteria;o__Rhodobacterales;f__Rhodobacteraceae;g__Sulfitobacter;s__Sulfitobacter sp000156335
SRR6869390.1	SRR6869390.1_vRhyme_bin_50	SRR6869390.1_bin.61	PHIST prediction	10.717	22.9337	Low-quality	Genome-fragment	20.22	Viruses: 1.00; Uroviricota: 1.00	95.09	1.023	d__Bacteria;p__Proteobacteria;c__Alphaproteobacteria;o__Sphingomonadales;f__Sphingomonadaceae;g__Pontixanthobacter;s__Pontixanthobacter confluentis
SRR6869390.1	SRR6869390.1_vRhyme_bin_54	SRR6869390.1_bin.5	PHIST prediction	10.2546	99.9959	Medium-quality	Genome-fragment	60.53	Viruses: 1.00; Uroviricota: 0.86	77.43	1.212	d__Bacteria;p__Proteobacteria;c__Alphaproteobacteria;o__Rhodobacterales;f__Rhodobacteraceae;g__Yoonia;s__
SRR6869390.1	SRR6869390.1_vRhyme_bin_55	SRR6869390.1_bin.16	PHIST prediction	11.1376	13.9329	Medium-quality	Genome-fragment	81.13	Viruses: 1.00; Uroviricota: 1.00	86.66	1.439	d__Bacteria;p__Proteobacteria;c__Alphaproteobacteria;o__Rhodobacterales;f__Rhodobacteraceae;g__Marivivens;s__
SRR6869390.1	SRR6869390.1_vRhyme_bin_55	SRR6869390.1_bin.35	PHIST prediction	11.1376	1573.49	Medium-quality	Genome-fragment	81.13	Viruses: 1.00; Uroviricota: 1.00	98.53	0.607	d__Bacteria;p__Proteobacteria;c__Alphaproteobacteria;o__Rhodobacterales;f__Rhodobacteraceae;g__Yoonia;s__
SRR6869390.1	SRR6869390.1_vRhyme_bin_55	SRR6869390.1_bin.64	PHIST prediction	11.1376	11.8522	Medium-quality	Genome-fragment	81.13	Viruses: 1.00; Uroviricota: 1.00	73.4	2.412	d__Bacteria;p__Proteobacteria;c__Alphaproteobacteria;o__Rhodobacterales;f__Rhodobacteraceae;g__Loktanella;s__
SRR6869390.1	SRR6869390.1_vRhyme_bin_57	SRR6869390.1_bin.61	PHIST prediction	71.6261	22.9337	Low-quality	Genome-fragment	31.17	Viruses: 0.92; Uroviricota: 0.67	95.09	1.023	d__Bacteria;p__Proteobacteria;c__Alphaproteobacteria;o__Sphingomonadales;f__Sphingomonadaceae;g__Pontixanthobacter;s__Pontixanthobacter confluentis
SRR6869390.1	SRR6869390.1_vRhyme_bin_58	SRR6869390.1_bin.56	PHIST prediction	61.1348	130.445	Medium-quality	Genome-fragment	60.55	Viruses: 1.00; Uroviricota: 0.98	84.56	0.544	d__Bacteria;p__Proteobacteria;c__Alphaproteobacteria;o__Rhodobacterales;f__Rhodobacteraceae;g__Yoonia;s__
SRR6869390.1	SRR6869390.1_vRhyme_bin_60	SRR6869390.1_bin.56	PHIST prediction	10.0298	130.445	Low-quality	Genome-fragment	14.65	Viruses: 1.00; Uroviricota: 1.00	84.56	0.544	d__Bacteria;p__Proteobacteria;c__Alphaproteobacteria;o__Rhodobacterales;f__Rhodobacteraceae;g__Yoonia;s__
SRR6869390.1	SRR6869390.1_vRhyme_bin_62	SRR6869390.1_bin.35	PHIST prediction	23.2587	1573.49	Medium-quality	Genome-fragment	87.32	Viruses: 0.69; Uroviricota: 0.69	98.53	0.607	d__Bacteria;p__Proteobacteria;c__Alphaproteobacteria;o__Rhodobacterales;f__Rhodobacteraceae;g__Yoonia;s__
SRR6869390.1	SRR6869390.1_vRhyme_bin_64	SRR6869390.1_bin.38	PHIST prediction	17.8992	9.23744	Low-quality	Genome-fragment	19.08	Viruses: 0.61; Uroviricota: 0.61	63.47	0.715	d__Bacteria;p__Actinobacteriota;c__Actinomycetia;o__Actinomycetales;f__Microbacteriaceae;g__Amnibacterium;s__Amnibacterium setariae
SRR6869390.1	SRR6869390.1_vRhyme_bin_69	SRR6869390.1_bin.13	PHIST prediction	9.1544	41.9111	Low-quality	Genome-fragment	9.12	Viruses: 1.00; Uroviricota: 1.00	79.82	3.793	d__Bacteria;p__Proteobacteria;c__Alphaproteobacteria;o__Rhodobacterales;f__Rhodobacteraceae;g__Sulfitobacter;s__Sulfitobacter sp000156335
SRR6869390.1	SRR6869390.1_vRhyme_bin_69	SRR6869390.1_bin.65	PHIST prediction	9.1544	10.4349	Low-quality	Genome-fragment	9.12	Viruses: 1.00; Uroviricota: 1.00	50.47	0	d__Bacteria;p__Proteobacteria;c__Alphaproteobacteria;o__Rhodobacterales;f__Rhodobacteraceae;g__Jannaschia;s__
SRR6869390.1	SRR6869390.1_vRhyme_bin_73	SRR6869390.1_bin.56	PHIST prediction	19.82	130.445	Medium-quality	Genome-fragment	54.98	Viruses: 0.94; Uroviricota: 0.94	84.56	0.544	d__Bacteria;p__Proteobacteria;c__Alphaproteobacteria;o__Rhodobacterales;f__Rhodobacteraceae;g__Yoonia;s__
SRR6869390.1	SRR6869390.1_vRhyme_bin_74	SRR6869390.1_bin.29	PHIST prediction	14.086	18.6067	Low-quality	Genome-fragment	7.73	Viruses: 1.00; Uroviricota: 1.00	81.77	0.682	d__Bacteria;p__Proteobacteria;c__Alphaproteobacteria;o__Sphingomonadales;f__Sphingomonadaceae;g__Pontixanthobacter;s__
SRR6869390.1	SRR6869390.1_vRhyme_bin_79	SRR6869390.1_bin.7	PHIST prediction	12.8193	81.6628	Low-quality	Genome-fragment	23.45	Viruses: 1.00; Uroviricota: 1.00	86.26	1.051	d__Bacteria;p__Proteobacteria;c__Gammaproteobacteria;o__Burkholderiales;f__Burkholderiaceae;g__Hydrogenophaga;s__
SRR6869390.1	SRR6869390.1_vRhyme_bin_82	SRR6869390.1_bin.45	PHIST prediction	33.8384	94.1764	Medium-quality	Genome-fragment	77.43	Viruses: 1.00; Uroviricota: 1.00	89.1	0.695	d__Bacteria;p__Bacteroidota;c__Bacteroidia;o__Flavobacteriales;f__Flavobacteriaceae;g__Leeuwenhoekiella;s__
SRR6869390.1	SRR6869390.1_vRhyme_bin_85	SRR6869390.1_bin.29	PHIST prediction	73.4914	18.6067	High-quality	High-quality	96.7	Viruses: 0.96; Uroviricota: 0.96	81.77	0.682	d__Bacteria;p__Proteobacteria;c__Alphaproteobacteria;o__Sphingomonadales;f__Sphingomonadaceae;g__Pontixanthobacter;s__
SRR6869390.1	SRR6869390.1_vRhyme_bin_86	SRR6869390.1_bin.56	PHIST prediction	103.313	130.445	Low-quality	Genome-fragment	19.46	Viruses: 1.00; Uroviricota: 1.00	84.56	0.544	d__Bacteria;p__Proteobacteria;c__Alphaproteobacteria;o__Rhodobacterales;f__Rhodobacteraceae;g__Yoonia;s__
SRR6869390.1	SRR6869390.1_vRhyme_bin_88	SRR6869390.1_bin.49	Blastn similarity and PHIST prediction	150.119	99.6791	Low-quality	Genome-fragment	47.65	Viruses: 1.00; Uroviricota: 1.00	55.51	0	d__Bacteria;p__Proteobacteria;c__Alphaproteobacteria;o__Rhizobiales;f__Devosiaceae;g__Devosia;s__
SRR6869390.1	SRR6869390.1_vRhyme_bin_88	SRR6869390.1_bin.56	Blastn similarity	150.119	130.445	Low-quality	Genome-fragment	47.65	Viruses: 1.00; Uroviricota: 1.00	84.56	0.544	d__Bacteria;p__Proteobacteria;c__Alphaproteobacteria;o__Rhodobacterales;f__Rhodobacteraceae;g__Yoonia;s__
SRR6869390.1	SRR6869390.1_vRhyme_bin_9	SRR6869390.1_bin.28	PHIST prediction	8.5685	14.2917	Low-quality	Genome-fragment	22.34	Viruses: 1.00; Uroviricota: 1.00	93.02	1.35	d__Bacteria;p__Bacteroidota;c__Bacteroidia;o__Flavobacteriales;f__Flavobacteriaceae;g__Maribacter;s__Maribacter dokdonensis
SRR6869390.1	SRR6869390.1_vRhyme_bin_9	SRR6869390.1_bin.51	PHIST prediction	8.5685	34.9119	Low-quality	Genome-fragment	22.34	Viruses: 1.00; Uroviricota: 1.00	95.43	0.471	d__Bacteria;p__Bacteroidota;c__Bacteroidia;o__Flavobacteriales;f__Flavobacteriaceae;g__Maribacter;s__
SRR6869391.1	SRR6869391.1_vRhyme_bin_10	SRR6869391.1_bin.30	PHIST prediction	12.4512	108.064	Low-quality	Genome-fragment	39.88	Viruses: 0.97; Uroviricota: 0.97	99.86	0.654	d__Bacteria;p__Proteobacteria;c__Gammaproteobacteria;o__Enterobacterales;f__Vibrionaceae;g__Vibrio;s__Vibrio cyclitrophicus
SRR6869391.1	SRR6869391.1_vRhyme_bin_15	SRR6869391.1_bin.30	PHIST prediction	11.0462	108.064	Low-quality	Genome-fragment	17.34	Viruses: 1.00; Uroviricota: 1.00	99.86	0.654	d__Bacteria;p__Proteobacteria;c__Gammaproteobacteria;o__Enterobacterales;f__Vibrionaceae;g__Vibrio;s__Vibrio cyclitrophicus
SRR6869391.1	SRR6869391.1_vRhyme_bin_19	SRR6869391.1_bin.14	PHIST prediction	12.078	2106.96	Medium-quality	Genome-fragment	53.56	Viruses: 0.89; Uroviricota: 0.80	91.49	0.506	d__Bacteria;p__Proteobacteria;c__Gammaproteobacteria;o__Enterobacterales;f__Alteromonadaceae;g__Pseudoalteromonas;s__Pseudoalteromonas distincta
SRR6869391.1	SRR6869391.1_vRhyme_bin_24	SRR6869391.1_bin.14	Blastn similarity and PHIST prediction	40.2452	2106.96	Low-quality	Genome-fragment	17.31	Viruses: 0.84; Uroviricota: 0.58	91.49	0.506	d__Bacteria;p__Proteobacteria;c__Gammaproteobacteria;o__Enterobacterales;f__Alteromonadaceae;g__Pseudoalteromonas;s__Pseudoalteromonas distincta
SRR6869391.1	SRR6869391.1_vRhyme_bin_33	SRR6869391.1_bin.31	PHIST prediction	555.09	246.921	High-quality	High-quality	93.61	Viruses: 0.89; Uroviricota: 0.89	84.19	1.251	d__Bacteria;p__Proteobacteria;c__Gammaproteobacteria;o__Pseudomonadales;f__Moraxellaceae;g__Acinetobacter;s__Acinetobacter johnsonii
SRR6869391.1	SRR6869391.1_vRhyme_bin_34	SRR6869391.1_bin.2	Blastn similarity and PHIST prediction	145.938	186.671	Low-quality	Genome-fragment	14.33	Viruses: 0.92; Uroviricota: 0.75	63.79	0	d__Bacteria;p__Proteobacteria;c__Gammaproteobacteria;o__Pseudomonadales;f__Pseudomonadaceae;g__Pseudomonas_E;s__Pseudomonas_E carnis
SRR6869391.1	SRR6869391.1_vRhyme_bin_34	SRR6869391.1_bin.16	Blastn similarity	145.938	11.3784	Low-quality	Genome-fragment	14.33	Viruses: 0.92; Uroviricota: 0.75	51.72	0	d__Bacteria;p__Proteobacteria;c__Gammaproteobacteria;o__Pseudomonadales;f__Pseudomonadaceae;g__Pseudomonas_E;s__Pseudomonas_E viridiflava
SRR6869391.1	SRR6869391.1_vRhyme_bin_34	SRR6869391.1_bin.5	Blastn similarity	145.938	54.2811	Low-quality	Genome-fragment	14.33	Viruses: 0.92; Uroviricota: 0.75	67.89	1.754	d__Bacteria;p__Proteobacteria;c__Gammaproteobacteria;o__Pseudomonadales;f__Pseudomonadaceae;g__Pseudomonas_E;s__Pseudomonas_E qingdaonensis
SRR6869391.1	SRR6869391.1_vRhyme_bin_38	SRR6869391.1_bin.14	PHIST prediction	112.33	2106.96	Medium-quality	Genome-fragment	60.15	Viruses: 1.00; Uroviricota: 1.00	91.49	0.506	d__Bacteria;p__Proteobacteria;c__Gammaproteobacteria;o__Enterobacterales;f__Alteromonadaceae;g__Pseudoalteromonas;s__Pseudoalteromonas distincta
SRR6869391.1	SRR6869391.1_vRhyme_bin_42	SRR6869391.1_bin.2	Blastn similarity and PHIST prediction	110.863	186.671	Medium-quality	Genome-fragment	68.9	Viruses: 0.99; Uroviricota: 0.79	63.79	0	d__Bacteria;p__Proteobacteria;c__Gammaproteobacteria;o__Pseudomonadales;f__Pseudomonadaceae;g__Pseudomonas_E;s__Pseudomonas_E carnis
SRR6869391.1	SRR6869391.1_vRhyme_bin_42	SRR6869391.1_bin.16	Blastn similarity	110.863	11.3784	Medium-quality	Genome-fragment	68.9	Viruses: 0.99; Uroviricota: 0.79	51.72	0	d__Bacteria;p__Proteobacteria;c__Gammaproteobacteria;o__Pseudomonadales;f__Pseudomonadaceae;g__Pseudomonas_E;s__Pseudomonas_E viridiflava
SRR6869391.1	SRR6869391.1_vRhyme_bin_42	SRR6869391.1_bin.5	Blastn similarity	110.863	54.2811	Medium-quality	Genome-fragment	68.9	Viruses: 0.99; Uroviricota: 0.79	67.89	1.754	d__Bacteria;p__Proteobacteria;c__Gammaproteobacteria;o__Pseudomonadales;f__Pseudomonadaceae;g__Pseudomonas_E;s__Pseudomonas_E qingdaonensis
SRR6869392.1	SRR6869392.1_vRhyme_bin_109	SRR6869392.1_bin.1	PHIST prediction	7.02696	49.1024	Low-quality	Genome-fragment	7.81	Viruses: 0.94; Uroviricota: 0.94	86.45	2.972	d__Bacteria;p__Proteobacteria;c__Gammaproteobacteria;o__Enterobacterales;f__Alteromonadaceae;g__Pseudoalteromonas;s__Pseudoalteromonas distincta
SRR6869392.1	SRR6869392.1_vRhyme_bin_11	SRR6869392.1_bin.19	PHIST prediction	30.5127	43.155	High-quality	High-quality	90.61	Viruses: 0.98; Uroviricota: 0.98	78.1	2.837	d__Bacteria;p__Actinobacteriota;c__Actinomycetia;o__Propionibacteriales;f__Nocardioidaceae;g__Nocardioides_A;s__
SRR6869392.1	SRR6869392.1_vRhyme_bin_111	SRR6869392.1_bin.3	PHIST prediction	14.4172	16.5981	Low-quality	Genome-fragment	13.66	Viruses: 1.00; Uroviricota: 1.00	50.86	0	d__Bacteria;p__Actinobacteriota;c__Acidimicrobiia;o__Acidimicrobiales;f__Ilumatobacteraceae;g__Ilumatobacter_A;s__
SRR6869392.1	SRR6869392.1_vRhyme_bin_113	SRR6869392.1_bin.26	PHIST prediction	7.79601	464.334	Low-quality	Genome-fragment	45.11	Viruses: 0.85; Uroviricota: 0.85	87.21	1.149	d__Bacteria;p__Proteobacteria;c__Gammaproteobacteria;o__Pseudomonadales;f__Moraxellaceae;g__;s__
SRR6869392.1	SRR6869392.1_vRhyme_bin_12	SRR6869392.1_bin.12	PHIST prediction	25.828	13.8271	Low-quality	Genome-fragment	14.76	Viruses: 1.00; Uroviricota: 1.00	77.2	7.264	d__Bacteria;p__Actinobacteriota;c__Acidimicrobiia;o__Acidimicrobiales;f__Ilumatobacteraceae;g__Ilumatobacter_A;s__
SRR6869392.1	SRR6869392.1_vRhyme_bin_123	SRR6869392.1_bin.31	PHIST prediction	34.1164	61.1077	Medium-quality	Genome-fragment	78.13	Viruses: 1.00; Uroviricota: 1.00	81.83	6.16	d__Bacteria;p__Proteobacteria;c__Alphaproteobacteria;o__Sphingomonadales;f__Sphingomonadaceae;g__Altererythrobacter_F;s__Altererythrobacter_F oceanensis
SRR6869392.1	SRR6869392.1_vRhyme_bin_124	SRR6869392.1_bin.31	PHIST prediction	32.0036	61.1077	Low-quality	Genome-fragment	11.65	Viruses: 1.00; Uroviricota: 1.00	81.83	6.16	d__Bacteria;p__Proteobacteria;c__Alphaproteobacteria;o__Sphingomonadales;f__Sphingomonadaceae;g__Altererythrobacter_F;s__Altererythrobacter_F oceanensis
SRR6869392.1	SRR6869392.1_vRhyme_bin_133	SRR6869392.1_bin.1	PHIST prediction	19.3658	49.1024	Medium-quality	Genome-fragment	60.32	Viruses: 1.00; Uroviricota: 1.00	86.45	2.972	d__Bacteria;p__Proteobacteria;c__Gammaproteobacteria;o__Enterobacterales;f__Alteromonadaceae;g__Pseudoalteromonas;s__Pseudoalteromonas distincta
SRR6869392.1	SRR6869392.1_vRhyme_bin_139	SRR6869392.1_bin.1	Blastn similarity and PHIST prediction	24.0114	49.1024	Medium-quality	Genome-fragment	60.06	Viruses: 0.99; Uroviricota: 0.96	86.45	2.972	d__Bacteria;p__Proteobacteria;c__Gammaproteobacteria;o__Enterobacterales;f__Alteromonadaceae;g__Pseudoalteromonas;s__Pseudoalteromonas distincta
SRR6869392.1	SRR6869392.1_vRhyme_bin_141	SRR6869392.1_bin.35	PHIST prediction	25.5875	134.903	Low-quality	Genome-fragment	31.2	Viruses: 0.61; Uroviricota: 0.61	77.33	1.5	d__Bacteria;p__Bacteroidota;c__Bacteroidia;o__Chitinophagales;f__Saprospiraceae;g__Lewinella_A;s__
SRR6869392.1	SRR6869392.1_vRhyme_bin_142	SRR6869392.1_bin.31	PHIST prediction	18.2429	61.1077	Low-quality	Genome-fragment	39.4	Viruses: 1.00; Uroviricota: 1.00	81.83	6.16	d__Bacteria;p__Proteobacteria;c__Alphaproteobacteria;o__Sphingomonadales;f__Sphingomonadaceae;g__Altererythrobacter_F;s__Altererythrobacter_F oceanensis
SRR6869392.1	SRR6869392.1_vRhyme_bin_143	SRR6869392.1_bin.30	PHIST prediction	171.576	123.897	Low-quality	Genome-fragment	28.74	Viruses: 1.00; Uroviricota: 1.00	96.96	0.454	d__Bacteria;p__Proteobacteria;c__Alphaproteobacteria;o__Rhodobacterales;f__Rhodobacteraceae;g__Jannaschia;s__
SRR6869392.1	SRR6869392.1_vRhyme_bin_17	SRR6869392.1_bin.3	PHIST prediction	13.3648	16.5981	Low-quality	Genome-fragment	10.02	Viruses: 1.00; Uroviricota: 1.00	50.86	0	d__Bacteria;p__Actinobacteriota;c__Acidimicrobiia;o__Acidimicrobiales;f__Ilumatobacteraceae;g__Ilumatobacter_A;s__
SRR6869392.1	SRR6869392.1_vRhyme_bin_2	SRR6869392.1_bin.18	PHIST prediction	12.5441	29.1943	Low-quality	Genome-fragment	17.29	Viruses: 1.00; Uroviricota: 0.83	85.55	4.098	d__Bacteria;p__Bacteroidota;c__Rhodothermia;o__Rhodothermales;f__Rubricoccaceae;g__;s__
SRR6869392.1	SRR6869392.1_vRhyme_bin_23	SRR6869392.1_bin.3	Blastn similarity and PHIST prediction	18.9108	16.5981	Low-quality	Genome-fragment	44.43	Viruses: 0.91; Uroviricota: 0.88	50.86	0	d__Bacteria;p__Actinobacteriota;c__Acidimicrobiia;o__Acidimicrobiales;f__Ilumatobacteraceae;g__Ilumatobacter_A;s__
SRR6869392.1	SRR6869392.1_vRhyme_bin_23	SRR6869392.1_bin.15	Blastn similarity	18.9108	29.5088	Low-quality	Genome-fragment	44.43	Viruses: 0.91; Uroviricota: 0.88	77.39	5.128	d__Bacteria;p__Actinobacteriota;c__Acidimicrobiia;o__Acidimicrobiales;f__Ilumatobacteraceae;g__Ilumatobacter_A;s__
SRR6869392.1	SRR6869392.1_vRhyme_bin_29	SRR6869392.1_bin.9	PHIST prediction	17.7135	13.4494	Medium-quality	Genome-fragment	84.49	Viruses: 0.92; Uroviricota: 0.78	58.54	6.896	d__Bacteria;p__Actinobacteriota;c__Actinomycetia;o__Actinomycetales;f__Dermatophilaceae;g__Phycicoccus;s__
SRR6869392.1	SRR6869392.1_vRhyme_bin_30	SRR6869392.1_bin.9	Blastn similarity and PHIST prediction	16.0612	13.4494	Low-quality	Genome-fragment	22.66	Viruses: 1.00; Uroviricota: 1.00	58.54	6.896	d__Bacteria;p__Actinobacteriota;c__Actinomycetia;o__Actinomycetales;f__Dermatophilaceae;g__Phycicoccus;s__
SRR6869392.1	SRR6869392.1_vRhyme_bin_31	SRR6869392.1_bin.15	PHIST prediction	15.6156	29.5088	Medium-quality	Genome-fragment	77.51	Viruses: 1.00; Uroviricota: 0.60	77.39	5.128	d__Bacteria;p__Actinobacteriota;c__Acidimicrobiia;o__Acidimicrobiales;f__Ilumatobacteraceae;g__Ilumatobacter_A;s__
SRR6869392.1	SRR6869392.1_vRhyme_bin_32	SRR6869392.1_bin.3	PHIST prediction	8.23939	16.5981	Low-quality	Genome-fragment	24.47	Viruses: 1.00; Uroviricota: 0.95	50.86	0	d__Bacteria;p__Actinobacteriota;c__Acidimicrobiia;o__Acidimicrobiales;f__Ilumatobacteraceae;g__Ilumatobacter_A;s__
SRR6869392.1	SRR6869392.1_vRhyme_bin_35	SRR6869392.1_bin.18	PHIST prediction	7.48042	29.1943	Low-quality	Genome-fragment	23.83	Viruses: 1.00; Uroviricota: 0.90	85.55	4.098	d__Bacteria;p__Bacteroidota;c__Rhodothermia;o__Rhodothermales;f__Rubricoccaceae;g__;s__
SRR6869392.1	SRR6869392.1_vRhyme_bin_36	SRR6869392.1_bin.12	PHIST prediction	6.82054	13.8271	Low-quality	Genome-fragment	11.56	Viruses: 1.00; Uroviricota: 1.00	77.2	7.264	d__Bacteria;p__Actinobacteriota;c__Acidimicrobiia;o__Acidimicrobiales;f__Ilumatobacteraceae;g__Ilumatobacter_A;s__
SRR6869392.1	SRR6869392.1_vRhyme_bin_4	SRR6869392.1_bin.15	PHIST prediction	11.631	29.5088	Medium-quality	Genome-fragment	56.14	Viruses: 0.91; Uroviricota: 0.70	77.39	5.128	d__Bacteria;p__Actinobacteriota;c__Acidimicrobiia;o__Acidimicrobiales;f__Ilumatobacteraceae;g__Ilumatobacter_A;s__
SRR6869392.1	SRR6869392.1_vRhyme_bin_40	SRR6869392.1_bin.43	PHIST prediction	7.93626	48.0698	Low-quality	Genome-fragment	5.91	Viruses: 1.00; Uroviricota: 1.00	50.2	6.818	d__Bacteria;p__Bacteroidota;c__Rhodothermia;o__Rhodothermales;f__Rubricoccaceae;g__;s__
SRR6869392.1	SRR6869392.1_vRhyme_bin_42	SRR6869392.1_bin.23	PHIST prediction	7.30225	30.0909	Low-quality	Genome-fragment	45.2	Viruses: 1.00; Uroviricota: 1.00	87.69	4.935	d__Bacteria;p__Proteobacteria;c__Gammaproteobacteria;o__Granulosicoccales;f__Granulosicoccaceae;g__Granulosicoccus;s__
SRR6869392.1	SRR6869392.1_vRhyme_bin_44	SRR6869392.1_bin.3	PHIST prediction	7.43497	16.5981	Low-quality	Genome-fragment	17.75	Viruses: 1.00; Uroviricota: 1.00	50.86	0	d__Bacteria;p__Actinobacteriota;c__Acidimicrobiia;o__Acidimicrobiales;f__Ilumatobacteraceae;g__Ilumatobacter_A;s__
SRR6869392.1	SRR6869392.1_vRhyme_bin_45	SRR6869392.1_bin.43	PHIST prediction	8.53845	48.0698	Low-quality	Genome-fragment	32.93	Viruses: 1.00; Uroviricota: 1.00	50.2	6.818	d__Bacteria;p__Bacteroidota;c__Rhodothermia;o__Rhodothermales;f__Rubricoccaceae;g__;s__
SRR6869392.1	SRR6869392.1_vRhyme_bin_46	SRR6869392.1_bin.6	Blastn similarity and PHIST prediction	73.1178	17.5343	Low-quality	Genome-fragment	36.92	Viruses: 1.00; Uroviricota: 1.00	65.65	1.724	d__Bacteria;p__Proteobacteria;c__Alphaproteobacteria;o__Sphingomonadales;f__Sphingomonadaceae;g__Alteraurantiacibacter;s__
SRR6869392.1	SRR6869392.1_vRhyme_bin_48	SRR6869392.1_bin.11	Blastn similarity	73.4894	121.762	Low-quality	Genome-fragment	9.82	Viruses: 0.97; Uroviricota: 0.97	80.39	1.194	d__Bacteria;p__Proteobacteria;c__Alphaproteobacteria;o__Sphingomonadales;f__Sphingomonadaceae;g__Erythrobacter_A;s__
SRR6869392.1	SRR6869392.1_vRhyme_bin_48	SRR6869392.1_bin.32	PHIST prediction	73.4894	67.2313	Low-quality	Genome-fragment	9.82	Viruses: 0.97; Uroviricota: 0.97	59.69	4.298	d__Bacteria;p__Bacteroidota;c__Rhodothermia;o__Rhodothermales;f__Rubricoccaceae;g__;s__
SRR6869392.1	SRR6869392.1_vRhyme_bin_49	SRR6869392.1_bin.32	Blastn similarity and PHIST prediction	55.2456	67.2313	Medium-quality	Genome-fragment	65.36	Viruses: 0.85; Uroviricota: 0.78	59.69	4.298	d__Bacteria;p__Bacteroidota;c__Rhodothermia;o__Rhodothermales;f__Rubricoccaceae;g__;s__
SRR6869392.1	SRR6869392.1_vRhyme_bin_49	SRR6869392.1_bin.18	Blastn similarity	55.2456	29.1943	Medium-quality	Genome-fragment	65.36	Viruses: 0.85; Uroviricota: 0.78	85.55	4.098	d__Bacteria;p__Bacteroidota;c__Rhodothermia;o__Rhodothermales;f__Rubricoccaceae;g__;s__
SRR6869392.1	SRR6869392.1_vRhyme_bin_49	SRR6869392.1_bin.31	Blastn similarity	55.2456	61.1077	Medium-quality	Genome-fragment	65.36	Viruses: 0.85; Uroviricota: 0.78	81.83	6.16	d__Bacteria;p__Proteobacteria;c__Alphaproteobacteria;o__Sphingomonadales;f__Sphingomonadaceae;g__Altererythrobacter_F;s__Altererythrobacter_F oceanensis
SRR6869392.1	SRR6869392.1_vRhyme_bin_49	SRR6869392.1_bin.6	Blastn similarity	55.2456	17.5343	Medium-quality	Genome-fragment	65.36	Viruses: 0.85; Uroviricota: 0.78	65.65	1.724	d__Bacteria;p__Proteobacteria;c__Alphaproteobacteria;o__Sphingomonadales;f__Sphingomonadaceae;g__Alteraurantiacibacter;s__
SRR6869392.1	SRR6869392.1_vRhyme_bin_5	SRR6869392.1_bin.30	Blastn similarity and PHIST prediction	11.7758	123.897	Medium-quality	Genome-fragment	73.89	Viruses: 0.95; Uroviricota: 0.95	96.96	0.454	d__Bacteria;p__Proteobacteria;c__Alphaproteobacteria;o__Rhodobacterales;f__Rhodobacteraceae;g__Jannaschia;s__
SRR6869392.1	SRR6869392.1_vRhyme_bin_5	SRR6869392.1_bin.32	Blastn similarity	11.7758	67.2313	Medium-quality	Genome-fragment	73.89	Viruses: 0.95; Uroviricota: 0.95	59.69	4.298	d__Bacteria;p__Bacteroidota;c__Rhodothermia;o__Rhodothermales;f__Rubricoccaceae;g__;s__
SRR6869392.1	SRR6869392.1_vRhyme_bin_5	SRR6869392.1_bin.5	Blastn similarity	11.7758	90.1734	Medium-quality	Genome-fragment	73.89	Viruses: 0.95; Uroviricota: 0.95	80.69	3.005	d__Bacteria;p__Bacteroidota;c__Rhodothermia;o__Rhodothermales;f__Rubricoccaceae;g__;s__
SRR6869392.1	SRR6869392.1_vRhyme_bin_54	SRR6869392.1_bin.18	PHIST prediction	9.34234	29.1943	Medium-quality	Genome-fragment	79.78	Viruses: 0.84; Uroviricota: 0.84	85.55	4.098	d__Bacteria;p__Bacteroidota;c__Rhodothermia;o__Rhodothermales;f__Rubricoccaceae;g__;s__
SRR6869392.1	SRR6869392.1_vRhyme_bin_56	SRR6869392.1_bin.37	PHIST prediction	9.83273	44.8357	Low-quality	Genome-fragment	31.27	Viruses: 0.84; Uroviricota: 0.84	59.62	8.62	d__Bacteria;p__Proteobacteria;c__Alphaproteobacteria;o__Sphingomonadales;f__Sphingomonadaceae;g__Alteriqipengyuania_A;s__
SRR6869392.1	SRR6869392.1_vRhyme_bin_62	SRR6869392.1_bin.18	Blastn similarity and PHIST prediction	10.9805	29.1943	Low-quality	Genome-fragment	8.82	Viruses: 1.00; Uroviricota: 0.84	85.55	4.098	d__Bacteria;p__Bacteroidota;c__Rhodothermia;o__Rhodothermales;f__Rubricoccaceae;g__;s__
SRR6869392.1	SRR6869392.1_vRhyme_bin_69	SRR6869392.1_bin.3	PHIST prediction	10.1878	16.5981	Low-quality	Genome-fragment	34.13	Viruses: 1.00; Uroviricota: 1.00	50.86	0	d__Bacteria;p__Actinobacteriota;c__Acidimicrobiia;o__Acidimicrobiales;f__Ilumatobacteraceae;g__Ilumatobacter_A;s__
SRR6869392.1	SRR6869392.1_vRhyme_bin_70	SRR6869392.1_bin.18	PHIST prediction	6.69946	29.1943	Low-quality	Genome-fragment	26.8	Viruses: 1.00; Uroviricota: 1.00	85.55	4.098	d__Bacteria;p__Bacteroidota;c__Rhodothermia;o__Rhodothermales;f__Rubricoccaceae;g__;s__
SRR6869392.1	SRR6869392.1_vRhyme_bin_8	SRR6869392.1_bin.3	Blastn similarity and PHIST prediction	32.3774	16.5981	Medium-quality	Genome-fragment	53.02	Viruses: 0.95; Uroviricota: 0.95	50.86	0	d__Bacteria;p__Actinobacteriota;c__Acidimicrobiia;o__Acidimicrobiales;f__Ilumatobacteraceae;g__Ilumatobacter_A;s__
SRR6869392.1	SRR6869392.1_vRhyme_bin_85	SRR6869392.1_bin.37	Blastn similarity and PHIST prediction	16.2615	44.8357	High-quality	High-quality	100	Viruses: 0.96; Uroviricota: 0.75	59.62	8.62	d__Bacteria;p__Proteobacteria;c__Alphaproteobacteria;o__Sphingomonadales;f__Sphingomonadaceae;g__Alteriqipengyuania_A;s__
SRR6869392.1	SRR6869392.1_vRhyme_bin_86	SRR6869392.1_bin.10	PHIST prediction	7.32342	9.11985	Low-quality	Genome-fragment	18.17	Viruses: 1.00; Uroviricota: 1.00	71.34	1.136	d__Bacteria;p__Planctomycetota;c__Phycisphaerae;o__UBA1161;f__;g__;s__
SRR6869392.1	SRR6869392.1_vRhyme_bin_89	SRR6869392.1_bin.31	PHIST prediction	11.9849	61.1077	Medium-quality	Genome-fragment	60.46	Viruses: 1.00; Uroviricota: 1.00	81.83	6.16	d__Bacteria;p__Proteobacteria;c__Alphaproteobacteria;o__Sphingomonadales;f__Sphingomonadaceae;g__Altererythrobacter_F;s__Altererythrobacter_F oceanensis
SRR6869392.1	SRR6869392.1_vRhyme_bin_89	SRR6869392.1_bin.37	PHIST prediction	11.9849	44.8357	Medium-quality	Genome-fragment	60.46	Viruses: 1.00; Uroviricota: 1.00	59.62	8.62	d__Bacteria;p__Proteobacteria;c__Alphaproteobacteria;o__Sphingomonadales;f__Sphingomonadaceae;g__Alteriqipengyuania_A;s__
SRR6869392.1	SRR6869392.1_vRhyme_bin_91	SRR6869392.1_bin.6	PHIST prediction	6.8189	17.5343	Low-quality	Genome-fragment	47.07	Viruses: 1.00; Uroviricota: 1.00	65.65	1.724	d__Bacteria;p__Proteobacteria;c__Alphaproteobacteria;o__Sphingomonadales;f__Sphingomonadaceae;g__Alteraurantiacibacter;s__
SRR6869392.1	SRR6869392.1_vRhyme_bin_94	SRR6869392.1_bin.7	PHIST prediction	15.779	105.829	Low-quality	Genome-fragment	34.9	Viruses: 0.96; Uroviricota: 0.96	84.82	0.987	d__Bacteria;p__Proteobacteria;c__Alphaproteobacteria;o__Sphingomonadales;f__Sphingomonadaceae;g__Novosphingobium;s__
SRR6869393.1	SRR6869393.1_vRhyme_bin_102	SRR6869393.1_bin.44	PHIST prediction	11.0365	22.5102	Low-quality	Genome-fragment	16.3	Viruses: 1.00; Uroviricota: 1.00	71.86	0	d__Bacteria;p__Bacteroidota;c__Bacteroidia;o__Flavobacteriales;f__Flavobacteriaceae;g__Leeuwenhoekiella;s__
SRR6869393.1	SRR6869393.1_vRhyme_bin_110	SRR6869393.1_bin.52	PHIST prediction	9.2151	28.9604	Low-quality	Genome-fragment	21.47	Viruses: 1.00; Uroviricota: 1.00	53.44	8.62	d__Bacteria;p__Proteobacteria;c__Gammaproteobacteria;o__Enterobacterales;f__Alteromonadaceae;g__Paraglaciecola;s__
SRR6869393.1	SRR6869393.1_vRhyme_bin_119	SRR6869393.1_bin.51	PHIST prediction	6.92465	19.5807	Low-quality	Genome-fragment	7.94	Viruses: 1.00; Uroviricota: 1.00	94.75	0.727	d__Bacteria;p__Cyanobacteria;c__Cyanobacteriia;o__Cyanobacteriales;f__Xenococcaceae;g__Hyella;s__
SRR6869393.1	SRR6869393.1_vRhyme_bin_123	SRR6869393.1_bin.14	Blastn similarity and PHIST prediction	17.3024	289.707	Medium-quality	Genome-fragment	69.17	Viruses: 0.98; Uroviricota: 0.97	94.55	0.605	d__Bacteria;p__Bacteroidota;c__Bacteroidia;o__Flavobacteriales;f__Flavobacteriaceae;g__Olleya;s__Olleya marilimosa
SRR6869393.1	SRR6869393.1_vRhyme_bin_124	SRR6869393.1_bin.31	PHIST prediction	16.7194	44.878	Medium-quality	Genome-fragment	57.86	Viruses: 1.00; Uroviricota: 0.92	95.18	5.872	d__Bacteria;p__Bacteroidota;c__Bacteroidia;o__Flavobacteriales;f__Flavobacteriaceae;g__Polaribacter;s__
SRR6869393.1	SRR6869393.1_vRhyme_bin_125	SRR6869393.1_bin.44	PHIST prediction	14.9842	22.5102	High-quality	High-quality	97.82	Viruses: 0.74; Uroviricota: 0.74	71.86	0	d__Bacteria;p__Bacteroidota;c__Bacteroidia;o__Flavobacteriales;f__Flavobacteriaceae;g__Leeuwenhoekiella;s__
SRR6869393.1	SRR6869393.1_vRhyme_bin_133	SRR6869393.1_bin.44	PHIST prediction	14.2869	22.5102	Low-quality	Genome-fragment	18.84	Viruses: 1.00; Uroviricota: 1.00	71.86	0	d__Bacteria;p__Bacteroidota;c__Bacteroidia;o__Flavobacteriales;f__Flavobacteriaceae;g__Leeuwenhoekiella;s__
SRR6869393.1	SRR6869393.1_vRhyme_bin_139	SRR6869393.1_bin.46	PHIST prediction	9.74293	49.7523	Medium-quality	Genome-fragment	50.06	Viruses: 1.00; Uroviricota: 1.00	82.21	0.683	d__Bacteria;p__Proteobacteria;c__Alphaproteobacteria;o__Rhodobacterales;f__Rhodobacteraceae;g__Yoonia;s__
SRR6869393.1	SRR6869393.1_vRhyme_bin_149	SRR6869393.1_bin.38	PHIST prediction	90.4393	56.6441	Low-quality	Genome-fragment	29.81	Viruses: 1.00; Uroviricota: 0.94	95.46	0.935	d__Bacteria;p__Bacteroidota;c__Bacteroidia;o__Flavobacteriales;f__Flavobacteriaceae;g__Flaviramulus;s__
SRR6869393.1	SRR6869393.1_vRhyme_bin_164	SRR6869393.1_bin.31	Blastn similarity and PHIST prediction	31.0098	44.878	High-quality	High-quality	100	Viruses: 1.00; Uroviricota: 1.00	95.18	5.872	d__Bacteria;p__Bacteroidota;c__Bacteroidia;o__Flavobacteriales;f__Flavobacteriaceae;g__Polaribacter;s__
SRR6869393.1	SRR6869393.1_vRhyme_bin_164	SRR6869393.1_bin.14	Blastn similarity	31.0098	289.707	High-quality	High-quality	100	Viruses: 1.00; Uroviricota: 1.00	94.55	0.605	d__Bacteria;p__Bacteroidota;c__Bacteroidia;o__Flavobacteriales;f__Flavobacteriaceae;g__Olleya;s__Olleya marilimosa
SRR6869393.1	SRR6869393.1_vRhyme_bin_164	SRR6869393.1_bin.22	Blastn similarity	31.0098	25.1914	High-quality	High-quality	100	Viruses: 1.00; Uroviricota: 1.00	89.64	5.254	d__Bacteria;p__Bacteroidota;c__Bacteroidia;o__Flavobacteriales;f__Flavobacteriaceae;g__Leeuwenhoekiella;s__
SRR6869393.1	SRR6869393.1_vRhyme_bin_164	SRR6869393.1_bin.26	Blastn similarity	31.0098	7.94135	High-quality	High-quality	100	Viruses: 1.00; Uroviricota: 1.00	84.46	2.101	d__Bacteria;p__Bacteroidota;c__Bacteroidia;o__Flavobacteriales;f__Flavobacteriaceae;g__;s__
SRR6869393.1	SRR6869393.1_vRhyme_bin_164	SRR6869393.1_bin.38	Blastn similarity	31.0098	56.6441	High-quality	High-quality	100	Viruses: 1.00; Uroviricota: 1.00	95.46	0.935	d__Bacteria;p__Bacteroidota;c__Bacteroidia;o__Flavobacteriales;f__Flavobacteriaceae;g__Flaviramulus;s__
SRR6869393.1	SRR6869393.1_vRhyme_bin_164	SRR6869393.1_bin.55	Blastn similarity	31.0098	11.4213	High-quality	High-quality	100	Viruses: 1.00; Uroviricota: 1.00	85.96	4.697	d__Bacteria;p__Bacteroidota;c__Bacteroidia;o__Flavobacteriales;f__Flavobacteriaceae;g__Pseudozobellia;s__
SRR6869393.1	SRR6869393.1_vRhyme_bin_164	SRR6869393.1_bin.9	Blastn similarity	31.0098	30.7042	High-quality	High-quality	100	Viruses: 1.00; Uroviricota: 1.00	93.78	0.33	d__Bacteria;p__Bacteroidota;c__Bacteroidia;o__Flavobacteriales;f__Flavobacteriaceae;g__Maribacter;s__
SRR6869393.1	SRR6869393.1_vRhyme_bin_169	SRR6869393.1_bin.56	PHIST prediction	87.9369	87.9011	Low-quality	Genome-fragment	18.37	Viruses: 1.00; Uroviricota: 1.00	74.6	9.639	d__Bacteria;p__Proteobacteria;c__Gammaproteobacteria;o__Enterobacterales;f__Vibrionaceae;g__Vibrio;s__
SRR6869393.1	SRR6869393.1_vRhyme_bin_174	SRR6869393.1_bin.46	PHIST prediction	8.52648	49.7523	Low-quality	Genome-fragment	37.34	Viruses: 0.90; Uroviricota: 0.90	82.21	0.683	d__Bacteria;p__Proteobacteria;c__Alphaproteobacteria;o__Rhodobacterales;f__Rhodobacteraceae;g__Yoonia;s__
SRR6869393.1	SRR6869393.1_vRhyme_bin_211	SRR6869393.1_bin.13	PHIST prediction	30.881	32.8772	Low-quality	Genome-fragment	14.14	Viruses: 1.00; Uroviricota: 1.00	97.82	0.271	d__Bacteria;p__Cyanobacteria;c__Cyanobacteriia;o__Phormidesmiales;f__Phormidesmiaceae;g__Phormidesmis;s__
SRR6869393.1	SRR6869393.1_vRhyme_bin_222	SRR6869393.1_bin.40	Blastn similarity and PHIST prediction	53.3938	190.107	Low-quality	Genome-fragment	18.55	Viruses: 0.84; Uroviricota: 0.84	54.02	0	d__Bacteria;p__Proteobacteria;c__Gammaproteobacteria;o__Enterobacterales;f__Alteromonadaceae;g__Pseudoalteromonas;s__Pseudoalteromonas distincta
SRR6869393.1	SRR6869393.1_vRhyme_bin_224	SRR6869393.1_bin.16	PHIST prediction	24.8757	9.89876	Low-quality	Genome-fragment	10.86	Viruses: 1.00; Uroviricota: 1.00	94.05	2.432	d__Bacteria;p__Proteobacteria;c__Gammaproteobacteria;o__Enterobacterales;f__Aeromonadaceae;g__Oceanisphaera;s__
SRR6869393.1	SRR6869393.1_vRhyme_bin_227	SRR6869393.1_bin.49	PHIST prediction	6.5914	15.3581	Low-quality	Genome-fragment	25.12	Viruses: 1.00; Uroviricota: 1.00	96.34	0	d__Bacteria;p__Proteobacteria;c__Gammaproteobacteria;o__Arenicellales;f__Arenicellaceae;g__Arenicella;s__
SRR6869393.1	SRR6869393.1_vRhyme_bin_229	SRR6869393.1_bin.25	PHIST prediction	101.079	162.047	Low-quality	Genome-fragment	35.7	Viruses: 0.97; Uroviricota: 0.97	80.94	1.123	d__Bacteria;p__Patescibacteria;c__Gracilibacteria;o__BD1-5;f__UBA6164;g__MAAV01;s__
SRR6869393.1	SRR6869393.1_vRhyme_bin_23	SRR6869393.1_bin.31	PHIST prediction	19.2045	44.878	Low-quality	Genome-fragment	4.11	Viruses: 1.00; Uroviricota: 1.00	95.18	5.872	d__Bacteria;p__Bacteroidota;c__Bacteroidia;o__Flavobacteriales;f__Flavobacteriaceae;g__Polaribacter;s__
SRR6869393.1	SRR6869393.1_vRhyme_bin_231	SRR6869393.1_bin.19	PHIST prediction	225.716	384.851	Low-quality	Genome-fragment	27.98	Viruses: 1.00; Uroviricota: 1.00	98.35	0.759	d__Bacteria;p__Proteobacteria;c__Alphaproteobacteria;o__Rhodobacterales;f__Rhodobacteraceae;g__Yoonia;s__
SRR6869393.1	SRR6869393.1_vRhyme_bin_232	SRR6869393.1_bin.14	PHIST prediction	138.366	289.707	Medium-quality	Genome-fragment	84.73	Viruses: 1.00; Uroviricota: 1.00	94.55	0.605	d__Bacteria;p__Bacteroidota;c__Bacteroidia;o__Flavobacteriales;f__Flavobacteriaceae;g__Olleya;s__Olleya marilimosa
SRR6869393.1	SRR6869393.1_vRhyme_bin_233	SRR6869393.1_bin.25	PHIST prediction	201.775	162.047	Low-quality	Genome-fragment	7.5	Viruses: 1.00; Uroviricota: 0.59	80.94	1.123	d__Bacteria;p__Patescibacteria;c__Gracilibacteria;o__BD1-5;f__UBA6164;g__MAAV01;s__
SRR6869393.1	SRR6869393.1_vRhyme_bin_24	SRR6869393.1_bin.31	PHIST prediction	19.7547	44.878	Low-quality	Genome-fragment	22.86	Viruses: 1.00; Uroviricota: 1.00	95.18	5.872	d__Bacteria;p__Bacteroidota;c__Bacteroidia;o__Flavobacteriales;f__Flavobacteriaceae;g__Polaribacter;s__
SRR6869393.1	SRR6869393.1_vRhyme_bin_26	SRR6869393.1_bin.38	Blastn similarity and PHIST prediction	22.7186	56.6441	Low-quality	Genome-fragment	20.25	Viruses: 0.70; Uroviricota: 0.63	95.46	0.935	d__Bacteria;p__Bacteroidota;c__Bacteroidia;o__Flavobacteriales;f__Flavobacteriaceae;g__Flaviramulus;s__
SRR6869393.1	SRR6869393.1_vRhyme_bin_26	SRR6869393.1_bin.14	Blastn similarity	22.7186	289.707	Low-quality	Genome-fragment	20.25	Viruses: 0.70; Uroviricota: 0.63	94.55	0.605	d__Bacteria;p__Bacteroidota;c__Bacteroidia;o__Flavobacteriales;f__Flavobacteriaceae;g__Olleya;s__Olleya marilimosa
SRR6869393.1	SRR6869393.1_vRhyme_bin_26	SRR6869393.1_bin.26	Blastn similarity	22.7186	7.94135	Low-quality	Genome-fragment	20.25	Viruses: 0.70; Uroviricota: 0.63	84.46	2.101	d__Bacteria;p__Bacteroidota;c__Bacteroidia;o__Flavobacteriales;f__Flavobacteriaceae;g__;s__
SRR6869393.1	SRR6869393.1_vRhyme_bin_28	SRR6869393.1_bin.31	PHIST prediction	7.47227	44.878	Low-quality	Genome-fragment	15.23	Viruses: 1.00; Uroviricota: 0.88	95.18	5.872	d__Bacteria;p__Bacteroidota;c__Bacteroidia;o__Flavobacteriales;f__Flavobacteriaceae;g__Polaribacter;s__
SRR6869393.1	SRR6869393.1_vRhyme_bin_30	SRR6869393.1_bin.22	PHIST prediction	7.47307	25.1914	Low-quality	Genome-fragment	6.64	Viruses: 1.00; Uroviricota: 1.00	89.64	5.254	d__Bacteria;p__Bacteroidota;c__Bacteroidia;o__Flavobacteriales;f__Flavobacteriaceae;g__Leeuwenhoekiella;s__
SRR6869393.1	SRR6869393.1_vRhyme_bin_42	SRR6869393.1_bin.14	PHIST prediction	6.39365	289.707	Low-quality	Genome-fragment	30.93	Viruses: 0.93; Uroviricota: 0.93	94.55	0.605	d__Bacteria;p__Bacteroidota;c__Bacteroidia;o__Flavobacteriales;f__Flavobacteriaceae;g__Olleya;s__Olleya marilimosa
SRR6869393.1	SRR6869393.1_vRhyme_bin_45	SRR6869393.1_bin.22	PHIST prediction	8.67071	25.1914	Medium-quality	Genome-fragment	82.7	Viruses: 1.00; Uroviricota: 1.00	89.64	5.254	d__Bacteria;p__Bacteroidota;c__Bacteroidia;o__Flavobacteriales;f__Flavobacteriaceae;g__Leeuwenhoekiella;s__
SRR6869393.1	SRR6869393.1_vRhyme_bin_47	SRR6869393.1_bin.38	PHIST prediction	8.25816	56.6441	Low-quality	Genome-fragment	5.81	Viruses: 1.00; Uroviricota: 1.00	95.46	0.935	d__Bacteria;p__Bacteroidota;c__Bacteroidia;o__Flavobacteriales;f__Flavobacteriaceae;g__Flaviramulus;s__
SRR6869393.1	SRR6869393.1_vRhyme_bin_48	SRR6869393.1_bin.56	PHIST prediction	9.02646	87.9011	Low-quality	Genome-fragment	26.26	Viruses: 0.95; Uroviricota: 0.95	74.6	9.639	d__Bacteria;p__Proteobacteria;c__Gammaproteobacteria;o__Enterobacterales;f__Vibrionaceae;g__Vibrio;s__
SRR6869393.1	SRR6869393.1_vRhyme_bin_55	SRR6869393.1_bin.54	PHIST prediction	8.95203	37.1945	Low-quality	Genome-fragment	49.53	Viruses: 1.00; Uroviricota: 1.00	91.69	0.841	d__Bacteria;p__Proteobacteria;c__Gammaproteobacteria;o__Enterobacterales;f__Alteromonadaceae;g__Pseudocolwellia;s__
SRR6869393.1	SRR6869393.1_vRhyme_bin_56	SRR6869393.1_bin.18	PHIST prediction	9.42128	38.8742	Medium-quality	Genome-fragment	58.33	Viruses: 1.00; Uroviricota: 1.00	89.17	0.385	d__Bacteria;p__Bacteroidota;c__Bacteroidia;o__Flavobacteriales;f__Flavobacteriaceae;g__;s__
SRR6869393.1	SRR6869393.1_vRhyme_bin_6	SRR6869393.1_bin.40	Blastn similarity and PHIST prediction	11.8329	190.107	Medium-quality	Genome-fragment	82.44	Viruses: 0.92; Uroviricota: 0.89	54.02	0	d__Bacteria;p__Proteobacteria;c__Gammaproteobacteria;o__Enterobacterales;f__Alteromonadaceae;g__Pseudoalteromonas;s__Pseudoalteromonas distincta
SRR6869393.1	SRR6869393.1_vRhyme_bin_64	SRR6869393.1_bin.56	PHIST prediction	59.7733	87.9011	Low-quality	Genome-fragment	20.48	Viruses: 1.00; Uroviricota: 1.00	74.6	9.639	d__Bacteria;p__Proteobacteria;c__Gammaproteobacteria;o__Enterobacterales;f__Vibrionaceae;g__Vibrio;s__
SRR6869393.1	SRR6869393.1_vRhyme_bin_74	SRR6869393.1_bin.19	PHIST prediction	41.4049	384.851	Medium-quality	Genome-fragment	88.3	Viruses: 1.00; Uroviricota: 1.00	98.35	0.759	d__Bacteria;p__Proteobacteria;c__Alphaproteobacteria;o__Rhodobacterales;f__Rhodobacteraceae;g__Yoonia;s__
SRR6869393.1	SRR6869393.1_vRhyme_bin_8	SRR6869393.1_bin.48	PHIST prediction	11.4492	27.2662	Low-quality	Genome-fragment	27.17	Viruses: 1.00; Uroviricota: 0.84	91.36	1.19	d__Bacteria;p__Bacteroidota;c__Bacteroidia;o__Cytophagales;f__Spirosomaceae;g__Jiulongibacter;s__
SRR6869393.1	SRR6869393.1_vRhyme_bin_99	SRR6869393.1_bin.11	PHIST prediction	10.2762	11.4681	Low-quality	Genome-fragment	13.68	Viruses: 1.00; Uroviricota: 0.82	89.52	1.266	d__Bacteria;p__Bacteroidota;c__Bacteroidia;o__Flavobacteriales;f__Flavobacteriaceae;g__Flavobacterium;s__Flavobacterium beibuense
SRR6869394.1	SRR6869394.1_vRhyme_bin_10	SRR6869394.1_bin.39	PHIST prediction	10.2472	33.2697	Low-quality	Genome-fragment	14.06	Viruses: 1.00; Uroviricota: 1.00	94.25	1.412	d__Bacteria;p__Bacteroidota;c__Rhodothermia;o__Rhodothermales;f__Rubricoccaceae;g__;s__
SRR6869394.1	SRR6869394.1_vRhyme_bin_103	SRR6869394.1_bin.36	PHIST prediction	7.0908	40.268	Low-quality	Genome-fragment	39.88	Viruses: 1.00; Uroviricota: 1.00	97.16	0.659	d__Bacteria;p__Proteobacteria;c__Gammaproteobacteria;o__Enterobacterales;f__Alteromonadaceae;g__Pseudoalteromonas;s__Pseudoalteromonas distincta
SRR6869394.1	SRR6869394.1_vRhyme_bin_104	SRR6869394.1_bin.36	PHIST prediction	9.65057	40.268	Medium-quality	Genome-fragment	55.92	Viruses: 1.00; Uroviricota: 1.00	97.16	0.659	d__Bacteria;p__Proteobacteria;c__Gammaproteobacteria;o__Enterobacterales;f__Alteromonadaceae;g__Pseudoalteromonas;s__Pseudoalteromonas distincta
SRR6869394.1	SRR6869394.1_vRhyme_bin_105	SRR6869394.1_bin.50	PHIST prediction	7.41479	15.7329	Low-quality	Genome-fragment	3.11	Viruses: 1.00; Uroviricota: 0.85	68.11	6.822	d__Bacteria;p__Actinobacteriota;c__Actinomycetia;o__Propionibacteriales;f__Nocardioidaceae;g__Nocardioides;s__
SRR6869394.1	SRR6869394.1_vRhyme_bin_106	SRR6869394.1_bin.16	PHIST prediction	41.2319	196.553	Medium-quality	Genome-fragment	67.85	Viruses: 0.76; Uroviricota: 0.76	92.43	0.574	d__Bacteria;p__Proteobacteria;c__Gammaproteobacteria;o__Pseudomonadales;f__Moraxellaceae;g__;s__
SRR6869394.1	SRR6869394.1_vRhyme_bin_114	SRR6869394.1_bin.2	Blastn similarity and PHIST prediction	123.643	132.659	Medium-quality	Genome-fragment	72.99	Viruses: 1.00; Uroviricota: 0.98	56.63	3.551	d__Bacteria;p__Bacteroidota;c__Rhodothermia;o__Rhodothermales;f__Rubricoccaceae;g__;s__
SRR6869394.1	SRR6869394.1_vRhyme_bin_114	SRR6869394.1_bin.39	Blastn similarity	123.643	33.2697	Medium-quality	Genome-fragment	72.99	Viruses: 1.00; Uroviricota: 0.98	94.25	1.412	d__Bacteria;p__Bacteroidota;c__Rhodothermia;o__Rhodothermales;f__Rubricoccaceae;g__;s__
SRR6869394.1	SRR6869394.1_vRhyme_bin_122	SRR6869394.1_bin.37	PHIST prediction	50.2043	27.6482	Low-quality	Genome-fragment	23.7	Viruses: 1.00; Uroviricota: 0.79	54.31	0	d__Bacteria;p__Proteobacteria;c__Alphaproteobacteria;o__Rhodobacterales;f__Rhodobacteraceae;g__Jannaschia;s__
SRR6869394.1	SRR6869394.1_vRhyme_bin_124	SRR6869394.1_bin.27	PHIST prediction	13.2908	64.715	Low-quality	Genome-fragment	8.22	Viruses: 0.81; Uroviricota: 0.81	90.09	3.873	d__Bacteria;p__Proteobacteria;c__Alphaproteobacteria;o__Sphingomonadales;f__Sphingomonadaceae;g__Novosphingobium;s__
SRR6869394.1	SRR6869394.1_vRhyme_bin_127	SRR6869394.1_bin.5	PHIST prediction	28.5944	54.8567	Low-quality	Genome-fragment	15.7	Viruses: 1.00; Uroviricota: 1.00	61.09	4.31	d__Bacteria;p__Proteobacteria;c__Alphaproteobacteria;o__Sphingomonadales;f__Sphingomonadaceae;g__Altererythrobacter_F;s__Altererythrobacter_F oceanensis
SRR6869394.1	SRR6869394.1_vRhyme_bin_129	SRR6869394.1_bin.18	Blastn similarity	34.0719	241.336	Low-quality	Genome-fragment	27.87	Viruses: 1.00; Uroviricota: 1.00	77.42	2.638	d__Bacteria;p__Bacteroidota;c__Bacteroidia;o__Chitinophagales;f__Saprospiraceae;g__Lewinella_A;s__
SRR6869394.1	SRR6869394.1_vRhyme_bin_129	SRR6869394.1_bin.10	PHIST prediction	34.0719	26.7534	Low-quality	Genome-fragment	27.87	Viruses: 1.00; Uroviricota: 1.00	80.29	0.25	d__Bacteria;p__Bacteroidota;c__Bacteroidia;o__Chitinophagales;f__Saprospiraceae;g__Lewinella_A;s__
SRR6869394.1	SRR6869394.1_vRhyme_bin_13	SRR6869394.1_bin.12	Blastn similarity and PHIST prediction	8.19402	29.6507	Low-quality	Genome-fragment	35.66	Viruses: 0.69; Uroviricota: 0.63	55.17	0	d__Bacteria;p__Actinobacteriota;c__Acidimicrobiia;o__Acidimicrobiales;f__Ilumatobacteraceae;g__Ilumatobacter_A;s__
SRR6869394.1	SRR6869394.1_vRhyme_bin_130	SRR6869394.1_bin.2	PHIST prediction	66.1831	132.659	Low-quality	Genome-fragment	7.68	Viruses: 1.00; Uroviricota: 1.00	56.63	3.551	d__Bacteria;p__Bacteroidota;c__Rhodothermia;o__Rhodothermales;f__Rubricoccaceae;g__;s__
SRR6869394.1	SRR6869394.1_vRhyme_bin_138	SRR6869394.1_bin.46	PHIST prediction	15.5298	85.6048	High-quality	High-quality	90.23	Viruses: 1.00; Uroviricota: 0.98	52.22	7.758	d__Bacteria;p__Proteobacteria;c__Alphaproteobacteria;o__Sphingomonadales;f__Sphingomonadaceae;g__Alteriqipengyuania_A;s__
SRR6869394.1	SRR6869394.1_vRhyme_bin_142	SRR6869394.1_bin.32	PHIST prediction	19.7005	57.3657	Low-quality	Genome-fragment	32.46	Viruses: 1.00; Uroviricota: 1.00	95.97	0.555	d__Bacteria;p__Proteobacteria;c__Alphaproteobacteria;o__Rhodobacterales;f__Rhodobacteraceae;g__Yoonia;s__
SRR6869394.1	SRR6869394.1_vRhyme_bin_145	SRR6869394.1_bin.17	PHIST prediction	62.288	17.1249	Medium-quality	Genome-fragment	89.9	Viruses: 1.00; Uroviricota: 0.96	68.27	1.186	d__Bacteria;p__Proteobacteria;c__Alphaproteobacteria;o__Rhodobacterales;f__Rhodobacteraceae;g__Yoonia;s__
SRR6869394.1	SRR6869394.1_vRhyme_bin_146	SRR6869394.1_bin.24	Blastn similarity and PHIST prediction	90.7205	116.146	Low-quality	Genome-fragment	18.84	Viruses: 1.00; Uroviricota: 1.00	54.62	3	d__Bacteria;p__Bacteroidota;c__Bacteroidia;o__Chitinophagales;f__Saprospiraceae;g__Lewinella_A;s__
SRR6869394.1	SRR6869394.1_vRhyme_bin_20	SRR6869394.1_bin.12	Blastn similarity and PHIST prediction	9.7982	29.6507	High-quality	High-quality	99.99	Viruses: 0.87; Uroviricota: 0.87	55.17	0	d__Bacteria;p__Actinobacteriota;c__Acidimicrobiia;o__Acidimicrobiales;f__Ilumatobacteraceae;g__Ilumatobacter_A;s__
SRR6869394.1	SRR6869394.1_vRhyme_bin_3	SRR6869394.1_bin.12	Blastn similarity and PHIST prediction	9.53041	29.6507	Low-quality	Genome-fragment	32.78	Viruses: 1.00; Uroviricota: 1.00	55.17	0	d__Bacteria;p__Actinobacteriota;c__Acidimicrobiia;o__Acidimicrobiales;f__Ilumatobacteraceae;g__Ilumatobacter_A;s__
SRR6869394.1	SRR6869394.1_vRhyme_bin_31	SRR6869394.1_bin.12	PHIST prediction	9.94601	29.6507	Low-quality	Genome-fragment	13.16	Viruses: 1.00; Uroviricota: 1.00	55.17	0	d__Bacteria;p__Actinobacteriota;c__Acidimicrobiia;o__Acidimicrobiales;f__Ilumatobacteraceae;g__Ilumatobacter_A;s__
SRR6869394.1	SRR6869394.1_vRhyme_bin_36	SRR6869394.1_bin.12	PHIST prediction	8.35204	29.6507	Low-quality	Genome-fragment	19.26	Viruses: 1.00; Uroviricota: 0.92	55.17	0	d__Bacteria;p__Actinobacteriota;c__Acidimicrobiia;o__Acidimicrobiales;f__Ilumatobacteraceae;g__Ilumatobacter_A;s__
SRR6869394.1	SRR6869394.1_vRhyme_bin_4	SRR6869394.1_bin.12	Blastn similarity and PHIST prediction	10.5219	29.6507	Medium-quality	Genome-fragment	60.05	Viruses: 0.64; Uroviricota: 0.56	55.17	0	d__Bacteria;p__Actinobacteriota;c__Acidimicrobiia;o__Acidimicrobiales;f__Ilumatobacteraceae;g__Ilumatobacter_A;s__
SRR6869394.1	SRR6869394.1_vRhyme_bin_41	SRR6869394.1_bin.12	Blastn similarity and PHIST prediction	16.365	29.6507	Low-quality	Genome-fragment	18.86	Viruses: 1.00; Uroviricota: 0.88	55.17	0	d__Bacteria;p__Actinobacteriota;c__Acidimicrobiia;o__Acidimicrobiales;f__Ilumatobacteraceae;g__Ilumatobacter_A;s__
SRR6869394.1	SRR6869394.1_vRhyme_bin_43	SRR6869394.1_bin.39	Blastn similarity and PHIST prediction	20.1123	33.2697	High-quality	High-quality	93.46	Viruses: 0.94; Uroviricota: 0.94	94.25	1.412	d__Bacteria;p__Bacteroidota;c__Rhodothermia;o__Rhodothermales;f__Rubricoccaceae;g__;s__
SRR6869394.1	SRR6869394.1_vRhyme_bin_44	SRR6869394.1_bin.39	PHIST prediction	34.6929	33.2697	Low-quality	Genome-fragment	12.7	Viruses: 1.00; Uroviricota: 0.70	94.25	1.412	d__Bacteria;p__Bacteroidota;c__Rhodothermia;o__Rhodothermales;f__Rubricoccaceae;g__;s__
SRR6869394.1	SRR6869394.1_vRhyme_bin_45	SRR6869394.1_bin.12	Blastn similarity and PHIST prediction	20.0899	29.6507	Low-quality	Genome-fragment	39.47	Viruses: 1.00; Uroviricota: 0.78	55.17	0	d__Bacteria;p__Actinobacteriota;c__Acidimicrobiia;o__Acidimicrobiales;f__Ilumatobacteraceae;g__Ilumatobacter_A;s__
SRR6869394.1	SRR6869394.1_vRhyme_bin_46	SRR6869394.1_bin.12	Blastn similarity and PHIST prediction	15.6705	29.6507	Low-quality	Genome-fragment	27.61	Viruses: 1.00; Uroviricota: 0.80	55.17	0	d__Bacteria;p__Actinobacteriota;c__Acidimicrobiia;o__Acidimicrobiales;f__Ilumatobacteraceae;g__Ilumatobacter_A;s__
SRR6869394.1	SRR6869394.1_vRhyme_bin_49	SRR6869394.1_bin.39	Blastn similarity	24.7772	33.2697	Medium-quality	Genome-fragment	51.6	Viruses: 1.00; Uroviricota: 1.00	94.25	1.412	d__Bacteria;p__Bacteroidota;c__Rhodothermia;o__Rhodothermales;f__Rubricoccaceae;g__;s__
SRR6869394.1	SRR6869394.1_vRhyme_bin_49	SRR6869394.1_bin.8	PHIST prediction	24.7772	60.2209	Medium-quality	Genome-fragment	51.6	Viruses: 1.00; Uroviricota: 1.00	85.72	4.002	d__Bacteria;p__Proteobacteria;c__Gammaproteobacteria;o__Granulosicoccales;f__Granulosicoccaceae;g__Granulosicoccus;s__
SRR6869394.1	SRR6869394.1_vRhyme_bin_51	SRR6869394.1_bin.12	PHIST prediction	19.8606	29.6507	High-quality	High-quality	95.92	Viruses: 0.86; Uroviricota: 0.83	55.17	0	d__Bacteria;p__Actinobacteriota;c__Acidimicrobiia;o__Acidimicrobiales;f__Ilumatobacteraceae;g__Ilumatobacter_A;s__
SRR6869394.1	SRR6869394.1_vRhyme_bin_53	SRR6869394.1_bin.12	Blastn similarity and PHIST prediction	25.1822	29.6507	High-quality	High-quality	92.66	Viruses: 0.94; Uroviricota: 0.94	55.17	0	d__Bacteria;p__Actinobacteriota;c__Acidimicrobiia;o__Acidimicrobiales;f__Ilumatobacteraceae;g__Ilumatobacter_A;s__
SRR6869394.1	SRR6869394.1_vRhyme_bin_63	SRR6869394.1_bin.2	Blastn similarity and PHIST prediction	22.3576	132.659	High-quality	High-quality	95.69	Viruses: 0.85; Uroviricota: 0.84	56.63	3.551	d__Bacteria;p__Bacteroidota;c__Rhodothermia;o__Rhodothermales;f__Rubricoccaceae;g__;s__
SRR6869394.1	SRR6869394.1_vRhyme_bin_63	SRR6869394.1_bin.25	Blastn similarity	22.3576	597.556	High-quality	High-quality	95.69	Viruses: 0.85; Uroviricota: 0.84	73.27	3.344	d__Bacteria;p__Proteobacteria;c__Alphaproteobacteria;o__Sphingomonadales;f__Sphingomonadaceae;g__Erythrobacter_A;s__
SRR6869394.1	SRR6869394.1_vRhyme_bin_67	SRR6869394.1_bin.39	Blastn similarity and PHIST prediction	20.5913	33.2697	Low-quality	Genome-fragment	35.05	Viruses: 0.92; Uroviricota: 0.51	94.25	1.412	d__Bacteria;p__Bacteroidota;c__Rhodothermia;o__Rhodothermales;f__Rubricoccaceae;g__;s__
SRR6869394.1	SRR6869394.1_vRhyme_bin_67	SRR6869394.1_bin.2	Blastn similarity	20.5913	132.659	Low-quality	Genome-fragment	35.05	Viruses: 0.92; Uroviricota: 0.51	56.63	3.551	d__Bacteria;p__Bacteroidota;c__Rhodothermia;o__Rhodothermales;f__Rubricoccaceae;g__;s__
SRR6869394.1	SRR6869394.1_vRhyme_bin_67	SRR6869394.1_bin.35	Blastn similarity	20.5913	159.97	Low-quality	Genome-fragment	35.05	Viruses: 0.92; Uroviricota: 0.51	56.89	0	d__Bacteria;p__Bacteroidota;c__Rhodothermia;o__Rhodothermales;f__Rubricoccaceae;g__;s__
SRR6869394.1	SRR6869394.1_vRhyme_bin_68	SRR6869394.1_bin.12	Blastn similarity and PHIST prediction	22.9906	29.6507	High-quality	High-quality	95.56	Viruses: 0.53; Uroviricota: 0.53	55.17	0	d__Bacteria;p__Actinobacteriota;c__Acidimicrobiia;o__Acidimicrobiales;f__Ilumatobacteraceae;g__Ilumatobacter_A;s__
SRR6869394.1	SRR6869394.1_vRhyme_bin_77	SRR6869394.1_bin.46	PHIST prediction	27.0827	85.6048	Medium-quality	Genome-fragment	72.82	Viruses: 0.65; Uroviricota: 0.61	52.22	7.758	d__Bacteria;p__Proteobacteria;c__Alphaproteobacteria;o__Sphingomonadales;f__Sphingomonadaceae;g__Alteriqipengyuania_A;s__
SRR6869394.1	SRR6869394.1_vRhyme_bin_78	SRR6869394.1_bin.5	PHIST prediction	9.15204	54.8567	Low-quality	Genome-fragment	11.25	Viruses: 0.90; Uroviricota: 0.90	61.09	4.31	d__Bacteria;p__Proteobacteria;c__Alphaproteobacteria;o__Sphingomonadales;f__Sphingomonadaceae;g__Altererythrobacter_F;s__Altererythrobacter_F oceanensis
SRR6869394.1	SRR6869394.1_vRhyme_bin_79	SRR6869394.1_bin.8	Blastn similarity and PHIST prediction	14.9056	60.2209	Low-quality	Genome-fragment	39.54	Viruses: 0.70; Uroviricota: 0.70	85.72	4.002	d__Bacteria;p__Proteobacteria;c__Gammaproteobacteria;o__Granulosicoccales;f__Granulosicoccaceae;g__Granulosicoccus;s__
SRR6869394.1	SRR6869394.1_vRhyme_bin_80	SRR6869394.1_bin.12	PHIST prediction	7.97467	29.6507	Medium-quality	Genome-fragment	58.68	Viruses: 0.83; Uroviricota: 0.79	55.17	0	d__Bacteria;p__Actinobacteriota;c__Acidimicrobiia;o__Acidimicrobiales;f__Ilumatobacteraceae;g__Ilumatobacter_A;s__
SRR6869394.1	SRR6869394.1_vRhyme_bin_80	SRR6869394.1_bin.47	PHIST prediction	7.97467	53.7395	Medium-quality	Genome-fragment	58.68	Viruses: 0.83; Uroviricota: 0.79	51.78	6.896	d__Bacteria;p__Proteobacteria;c__Alphaproteobacteria;o__Sphingomonadales;f__Sphingomonadaceae;g__Sphingomicrobium;s__
SRR6869394.1	SRR6869394.1_vRhyme_bin_88	SRR6869394.1_bin.13	PHIST prediction	13.8883	790.726	Low-quality	Genome-fragment	48.89	Viruses: 0.79; Uroviricota: 0.79	85	0.949	d__Bacteria;p__Proteobacteria;c__Alphaproteobacteria;o__Sphingomonadales;f__Sphingomonadaceae;g__Parapontixanthobacter;s__
SRR6869394.1	SRR6869394.1_vRhyme_bin_90	SRR6869394.1_bin.19	PHIST prediction	7.75403	7.92942	High-quality	High-quality	97.8	Viruses: 0.91; Uroviricota: 0.91	57.8	1.136	d__Bacteria;p__Planctomycetota;c__Phycisphaerae;o__UBA1161;f__;g__;s__
SRR6869394.1	SRR6869394.1_vRhyme_bin_95	SRR6869394.1_bin.46	PHIST prediction	8.91035	85.6048	Low-quality	Genome-fragment	36.83	Viruses: 1.00; Uroviricota: 1.00	52.22	7.758	d__Bacteria;p__Proteobacteria;c__Alphaproteobacteria;o__Sphingomonadales;f__Sphingomonadaceae;g__Alteriqipengyuania_A;s__
SRR6869395.1	SRR6869395.1_vRhyme_bin_121	SRR6869395.1_bin.22	PHIST prediction	10.8098	110.814	Low-quality	Genome-fragment	30.69	Viruses: 1.00; Uroviricota: 1.00	56.03	0	d__Bacteria;p__Proteobacteria;c__Gammaproteobacteria;o__Enterobacterales;f__Alteromonadaceae;g__Pseudoalteromonas;s__
SRR6869395.1	SRR6869395.1_vRhyme_bin_122	SRR6869395.1_bin.22	PHIST prediction	9.44775	110.814	Low-quality	Genome-fragment	13.56	Viruses: 1.00; Uroviricota: 1.00	56.03	0	d__Bacteria;p__Proteobacteria;c__Gammaproteobacteria;o__Enterobacterales;f__Alteromonadaceae;g__Pseudoalteromonas;s__
SRR6869395.1	SRR6869395.1_vRhyme_bin_122	SRR6869395.1_bin.26	PHIST prediction	9.44775	550.267	Low-quality	Genome-fragment	13.56	Viruses: 1.00; Uroviricota: 1.00	61.94	1.382	d__Bacteria;p__Cyanobacteria;c__Cyanobacteriia;o__Cyanobacteriales;f__Xenococcaceae;g__Pleurocapsa;s__
SRR6869395.1	SRR6869395.1_vRhyme_bin_123	SRR6869395.1_bin.27	PHIST prediction	9.47771	7.3286	Low-quality	Genome-fragment	19.36	Viruses: 1.00; Uroviricota: 1.00	85	4.668	d__Bacteria;p__Bacteroidota;c__Bacteroidia;o__Flavobacteriales;f__Flavobacteriaceae;g__Flavobacterium;s__
SRR6869395.1	SRR6869395.1_vRhyme_bin_126	SRR6869395.1_bin.26	Blastn similarity and PHIST prediction	49.6564	550.267	Low-quality	Genome-fragment	21.86	Viruses: 0.85; Uroviricota: 0.83	61.94	1.382	d__Bacteria;p__Cyanobacteria;c__Cyanobacteriia;o__Cyanobacteriales;f__Xenococcaceae;g__Pleurocapsa;s__
SRR6869395.1	SRR6869395.1_vRhyme_bin_129	SRR6869395.1_bin.49	PHIST prediction	19.0073	138.532	Medium-quality	Genome-fragment	66.59	Viruses: 1.00; Uroviricota: 0.94	53.44	0	d__Bacteria;p__Proteobacteria;c__Gammaproteobacteria;o__Enterobacterales;f__Alteromonadaceae;g__Pseudoalteromonas;s__Pseudoalteromonas distincta
SRR6869395.1	SRR6869395.1_vRhyme_bin_132	SRR6869395.1_bin.27	PHIST prediction	9.75342	7.3286	Medium-quality	Genome-fragment	52.06	Viruses: 1.00; Uroviricota: 0.78	85	4.668	d__Bacteria;p__Bacteroidota;c__Bacteroidia;o__Flavobacteriales;f__Flavobacteriaceae;g__Flavobacterium;s__
SRR6869395.1	SRR6869395.1_vRhyme_bin_133	SRR6869395.1_bin.26	PHIST prediction	9.68378	550.267	Low-quality	Genome-fragment	12.75	Viruses: 1.00; Uroviricota: 0.96	61.94	1.382	d__Bacteria;p__Cyanobacteria;c__Cyanobacteriia;o__Cyanobacteriales;f__Xenococcaceae;g__Pleurocapsa;s__
SRR6869395.1	SRR6869395.1_vRhyme_bin_135	SRR6869395.1_bin.26	PHIST prediction	9.98882	550.267	Medium-quality	Genome-fragment	59.58	Viruses: 1.00; Uroviricota: 0.85	61.94	1.382	d__Bacteria;p__Cyanobacteria;c__Cyanobacteriia;o__Cyanobacteriales;f__Xenococcaceae;g__Pleurocapsa;s__
SRR6869395.1	SRR6869395.1_vRhyme_bin_155	SRR6869395.1_bin.10	PHIST prediction	11.7262	36.3917	High-quality	High-quality	94.96	Viruses: 1.00; Uroviricota: 1.00	65.32	9.431	d__Bacteria;p__Proteobacteria;c__Alphaproteobacteria;o__Rhodobacterales;f__Rhodobacteraceae;g__Jannaschia;s__
SRR6869395.1	SRR6869395.1_vRhyme_bin_163	SRR6869395.1_bin.41	PHIST prediction	9.0121	69.1397	Low-quality	Genome-fragment	32.56	Viruses: 1.00; Uroviricota: 1.00	74.15	1.585	d__Bacteria;p__Proteobacteria;c__Gammaproteobacteria;o__Enterobacterales;f__Vibrionaceae;g__Vibrio;s__Vibrio diazotrophicus
SRR6869395.1	SRR6869395.1_vRhyme_bin_166	SRR6869395.1_bin.18	PHIST prediction	9.62752	7.6642	Low-quality	Genome-fragment	37.07	Viruses: 1.00; Uroviricota: 0.95	58.93	5.862	d__Bacteria;p__Actinobacteriota;c__Actinomycetia;o__Propionibacteriales;f__Nocardioidaceae;g__Nocardioides_A;s__
SRR6869395.1	SRR6869395.1_vRhyme_bin_183	SRR6869395.1_bin.26	Blastn similarity and PHIST prediction	156.009	550.267	Medium-quality	Genome-fragment	53.17	Viruses: 1.00; Uroviricota: 0.78	61.94	1.382	d__Bacteria;p__Cyanobacteria;c__Cyanobacteriia;o__Cyanobacteriales;f__Xenococcaceae;g__Pleurocapsa;s__
SRR6869395.1	SRR6869395.1_vRhyme_bin_216	SRR6869395.1_bin.41	PHIST prediction	25.6034	69.1397	Medium-quality	Genome-fragment	76.51	Viruses: 0.72; Uroviricota: 0.72	74.15	1.585	d__Bacteria;p__Proteobacteria;c__Gammaproteobacteria;o__Enterobacterales;f__Vibrionaceae;g__Vibrio;s__Vibrio diazotrophicus
SRR6869395.1	SRR6869395.1_vRhyme_bin_218	SRR6869395.1_bin.16	Blastn similarity and PHIST prediction	10.8267	21.7792	Low-quality	Genome-fragment	20.31	Viruses: 1.00; Uroviricota: 1.00	52.06	0	d__Bacteria;p__Proteobacteria;c__Gammaproteobacteria;o__Pseudomonadales;f__Marinomonadaceae;g__Marinomonas;s__
SRR6869395.1	SRR6869395.1_vRhyme_bin_244	SRR6869395.1_bin.23	PHIST prediction	8.27467	222.663	Low-quality	Genome-fragment	11.28	Viruses: 1.00; Uroviricota: 1.00	52.34	2.4	d__Bacteria;p__Proteobacteria;c__Alphaproteobacteria;o__Rhodobacterales;f__Rhodobacteraceae;g__Hasllibacter;s__
SRR6869395.1	SRR6869395.1_vRhyme_bin_244	SRR6869395.1_bin.3	PHIST prediction	8.27467	265.256	Low-quality	Genome-fragment	11.28	Viruses: 1.00; Uroviricota: 1.00	88.77	1.512	d__Bacteria;p__Proteobacteria;c__Alphaproteobacteria;o__Rhodobacterales;f__Rhodobacteraceae;g__Hasllibacter;s__
SRR6869395.1	SRR6869395.1_vRhyme_bin_244	SRR6869395.1_bin.30	PHIST prediction	8.27467	23.8656	Low-quality	Genome-fragment	11.28	Viruses: 1.00; Uroviricota: 1.00	62.5	1	d__Bacteria;p__Proteobacteria;c__Alphaproteobacteria;o__Rhodobacterales;f__Rhodobacteraceae;g__Jannaschia;s__
SRR6869395.1	SRR6869395.1_vRhyme_bin_246	SRR6869395.1_bin.38	PHIST prediction	11.1588	9.56807	Low-quality	Genome-fragment	15.84	Viruses: 1.00; Uroviricota: 0.60	56.09	6.034	d__Bacteria;p__Proteobacteria;c__Alphaproteobacteria;o__Sphingomonadales;f__Sphingomonadaceae;g__Sphingomicrobium;s__
SRR6869395.1	SRR6869395.1_vRhyme_bin_252	SRR6869395.1_bin.8	PHIST prediction	14.6443	25.5343	Low-quality	Genome-fragment	25.38	Viruses: 0.62; Uroviricota: 0.62	66.55	2.595	d__Bacteria;p__Bacteroidota;c__Rhodothermia;o__Rhodothermales;f__Rubricoccaceae;g__;s__
SRR6869395.1	SRR6869395.1_vRhyme_bin_259	SRR6869395.1_bin.30	PHIST prediction	7.10526	23.8656	Low-quality	Genome-fragment	19.51	Viruses: 1.00; Uroviricota: 1.00	62.5	1	d__Bacteria;p__Proteobacteria;c__Alphaproteobacteria;o__Rhodobacterales;f__Rhodobacteraceae;g__Jannaschia;s__
SRR6869395.1	SRR6869395.1_vRhyme_bin_262	SRR6869395.1_bin.43	PHIST prediction	13.2676	20.577	Low-quality	Genome-fragment	31.15	Viruses: 1.00; Uroviricota: 0.85	52.63	0.344	d__Bacteria;p__Proteobacteria;c__Alphaproteobacteria;o__Sphingomonadales;f__Sphingomonadaceae;g__Erythrobacter_A;s__
SRR6869395.1	SRR6869395.1_vRhyme_bin_276	SRR6869395.1_bin.12	PHIST prediction	8.74351	8.49644	Medium-quality	Genome-fragment	53.45	Viruses: 0.94; Uroviricota: 0.94	86.69	1.503	d__Bacteria;p__Proteobacteria;c__Gammaproteobacteria;o__Pseudomonadales;f__Saccharospirillaceae;g__UBA2009;s__UBA2009 sp002335285
SRR6869395.1	SRR6869395.1_vRhyme_bin_285	SRR6869395.1_bin.17	PHIST prediction	26.9176	17.8663	Medium-quality	Genome-fragment	57.8	Viruses: 1.00; Uroviricota: 0.93	65.86	1.724	d__Bacteria;p__Proteobacteria;c__Alphaproteobacteria;o__Rhodobacterales;f__Rhodobacteraceae;g__Hasllibacter;s__
SRR6869395.1	SRR6869395.1_vRhyme_bin_60	SRR6869395.1_bin.22	Blastn similarity and PHIST prediction	136.47	110.814	Low-quality	Genome-fragment	13.89	Viruses: 0.81; Uroviricota: 0.68	56.03	0	d__Bacteria;p__Proteobacteria;c__Gammaproteobacteria;o__Enterobacterales;f__Alteromonadaceae;g__Pseudoalteromonas;s__
SRR6869395.1	SRR6869395.1_vRhyme_bin_76	SRR6869395.1_bin.41	PHIST prediction	64.4695	69.1397	Medium-quality	Genome-fragment	65.1	Viruses: 1.00; Uroviricota: 1.00	74.15	1.585	d__Bacteria;p__Proteobacteria;c__Gammaproteobacteria;o__Enterobacterales;f__Vibrionaceae;g__Vibrio;s__Vibrio diazotrophicus
SRR6869395.1	SRR6869395.1_vRhyme_bin_83	SRR6869395.1_bin.22	PHIST prediction	126.53	110.814	High-quality	High-quality	90.51	Viruses: 0.68; Uroviricota: 0.58	56.03	0	d__Bacteria;p__Proteobacteria;c__Gammaproteobacteria;o__Enterobacterales;f__Alteromonadaceae;g__Pseudoalteromonas;s__
SRR6869396.1	SRR6869396.1_vRhyme_bin_107	SRR6869396.1_bin.19	PHIST prediction	87.6715	170.203	Low-quality	Genome-fragment	9.74	Viruses: 0.86; Uroviricota: 0.86	64.36	0	d__Bacteria;p__Proteobacteria;c__Gammaproteobacteria;o__Enterobacterales;f__Vibrionaceae;g__Vibrio;s__Vibrio diabolicus
SRR6869396.1	SRR6869396.1_vRhyme_bin_119	SRR6869396.1_bin.19	PHIST prediction	21.7792	170.203	High-quality	High-quality	95.79	Viruses: 1.00; Uroviricota: 0.97	64.36	0	d__Bacteria;p__Proteobacteria;c__Gammaproteobacteria;o__Enterobacterales;f__Vibrionaceae;g__Vibrio;s__Vibrio diabolicus
SRR6869396.1	SRR6869396.1_vRhyme_bin_123	SRR6869396.1_bin.1	PHIST prediction	39.4154	215.669	High-quality	High-quality	93.3	Viruses: 0.80; Uroviricota: 0.80	93.01	1.115	d__Bacteria;p__Proteobacteria;c__Gammaproteobacteria;o__Enterobacterales;f__Alteromonadaceae;g__Pseudoalteromonas;s__Pseudoalteromonas undina
SRR6869396.1	SRR6869396.1_vRhyme_bin_133	SRR6869396.1_bin.19	PHIST prediction	15.446	170.203	Low-quality	Genome-fragment	33.32	Viruses: 1.00; Uroviricota: 1.00	64.36	0	d__Bacteria;p__Proteobacteria;c__Gammaproteobacteria;o__Enterobacterales;f__Vibrionaceae;g__Vibrio;s__Vibrio diabolicus
SRR6869396.1	SRR6869396.1_vRhyme_bin_22	SRR6869396.1_bin.19	PHIST prediction	277.919	170.203	Low-quality	Genome-fragment	49.2	Viruses: 0.77; Uroviricota: 0.77	64.36	0	d__Bacteria;p__Proteobacteria;c__Gammaproteobacteria;o__Enterobacterales;f__Vibrionaceae;g__Vibrio;s__Vibrio diabolicus
SRR6869396.1	SRR6869396.1_vRhyme_bin_25	SRR6869396.1_bin.19	PHIST prediction	472.731	170.203	Low-quality	Genome-fragment	34.28	Viruses: 0.59; Uroviricota: 0.59	64.36	0	d__Bacteria;p__Proteobacteria;c__Gammaproteobacteria;o__Enterobacterales;f__Vibrionaceae;g__Vibrio;s__Vibrio diabolicus
SRR6869396.1	SRR6869396.1_vRhyme_bin_29	SRR6869396.1_bin.19	PHIST prediction	613.372	170.203	Low-quality	Genome-fragment	32.1	Viruses: 1.00; Preplasmiviricota: 0.61	64.36	0	d__Bacteria;p__Proteobacteria;c__Gammaproteobacteria;o__Enterobacterales;f__Vibrionaceae;g__Vibrio;s__Vibrio diabolicus
SRR6869396.1	SRR6869396.1_vRhyme_bin_44	SRR6869396.1_bin.19	PHIST prediction	424.94	170.203	Low-quality	Genome-fragment	46.62	Viruses: 1.00; Uroviricota: 1.00	64.36	0	d__Bacteria;p__Proteobacteria;c__Gammaproteobacteria;o__Enterobacterales;f__Vibrionaceae;g__Vibrio;s__Vibrio diabolicus
SRR6869396.1	SRR6869396.1_vRhyme_bin_52	SRR6869396.1_bin.19	PHIST prediction	236.248	170.203	Low-quality	Genome-fragment	20.58	Viruses: 1.00; Uroviricota: 1.00	64.36	0	d__Bacteria;p__Proteobacteria;c__Gammaproteobacteria;o__Enterobacterales;f__Vibrionaceae;g__Vibrio;s__Vibrio diabolicus
SRR6869396.1	SRR6869396.1_vRhyme_bin_59	SRR6869396.1_bin.14	PHIST prediction	69.9831	87.2659	High-quality	High-quality	93.95	Viruses: 0.83; Uroviricota: 0.72	100	0.718	d__Bacteria;p__Proteobacteria;c__Gammaproteobacteria;o__Pseudomonadales;f__Halomonadaceae;g__Halomonas;s__
SRR6869396.1	SRR6869396.1_vRhyme_bin_62	SRR6869396.1_bin.19	PHIST prediction	14.0925	170.203	Low-quality	Genome-fragment	34.08	Viruses: 0.81; Uroviricota: 0.81	64.36	0	d__Bacteria;p__Proteobacteria;c__Gammaproteobacteria;o__Enterobacterales;f__Vibrionaceae;g__Vibrio;s__Vibrio diabolicus
SRR6869396.1	SRR6869396.1_vRhyme_bin_78	SRR6869396.1_bin.14	PHIST prediction	66.2261	87.2659	Medium-quality	Genome-fragment	78.61	Viruses: 1.00; Uroviricota: 0.51	100	0.718	d__Bacteria;p__Proteobacteria;c__Gammaproteobacteria;o__Pseudomonadales;f__Halomonadaceae;g__Halomonas;s__
SRR6869396.1	SRR6869396.1_vRhyme_bin_83	SRR6869396.1_bin.21	PHIST prediction	75.9966	6.95847	Medium-quality	Genome-fragment	86.6	Viruses: 0.99; Uroviricota: 0.99	59.27	2.511	d__Bacteria;p__Proteobacteria;c__Alphaproteobacteria;o__Caulobacterales;f__Hyphomonadaceae;g__Henriciella;s__
SRR6869397.1	SRR6869397.1_vRhyme_bin_10	SRR6869397.1_bin.1	Blastn similarity and PHIST prediction	245.131	792.442	Low-quality	Genome-fragment	47.8	Viruses: 1.00; Uroviricota: 1.00	60.34	1.724	d__Bacteria;p__Proteobacteria;c__Gammaproteobacteria;o__Enterobacterales;f__Vibrionaceae;g__Vibrio;s__Vibrio crassostreae
SRR6869397.1	SRR6869397.1_vRhyme_bin_12	SRR6869397.1_bin.1	PHIST prediction	89.8855	792.442	High-quality	High-quality	96.31	Viruses: 0.87; Uroviricota: 0.74	60.34	1.724	d__Bacteria;p__Proteobacteria;c__Gammaproteobacteria;o__Enterobacterales;f__Vibrionaceae;g__Vibrio;s__Vibrio crassostreae
SRR6869397.1	SRR6869397.1_vRhyme_bin_19	SRR6869397.1_bin.1	Blastn similarity and PHIST prediction	323.281	792.442	High-quality	High-quality	100	Viruses: 0.95; Uroviricota: 0.74	60.34	1.724	d__Bacteria;p__Proteobacteria;c__Gammaproteobacteria;o__Enterobacterales;f__Vibrionaceae;g__Vibrio;s__Vibrio crassostreae
SRR6869397.1	SRR6869397.1_vRhyme_bin_48	SRR6869397.1_bin.1	PHIST prediction	88.9126	792.442	Low-quality	Genome-fragment	27.42	Viruses: 1.00; Uroviricota: 1.00	60.34	1.724	d__Bacteria;p__Proteobacteria;c__Gammaproteobacteria;o__Enterobacterales;f__Vibrionaceae;g__Vibrio;s__Vibrio crassostreae
SRR6869397.1	SRR6869397.1_vRhyme_bin_49	SRR6869397.1_bin.1	Blastn similarity	69.4045	792.442	Medium-quality	Genome-fragment	56.71	Viruses: 0.99; Uroviricota: 0.99	60.34	1.724	d__Bacteria;p__Proteobacteria;c__Gammaproteobacteria;o__Enterobacterales;f__Vibrionaceae;g__Vibrio;s__Vibrio crassostreae
SRR6869397.1	SRR6869397.1_vRhyme_bin_49	SRR6869397.1_bin.3	Blastn similarity	69.4045	34.8458	Medium-quality	Genome-fragment	56.71	Viruses: 0.99; Uroviricota: 0.99	100	0.195	d__Bacteria;p__Proteobacteria;c__Gammaproteobacteria;o__Nitrosococcales;f__Methylophagaceae;g__Methylophaga;s__
SRR6869397.1	SRR6869397.1_vRhyme_bin_49	SRR6869397.1_bin.10	PHIST prediction	69.4045	64.4429	Medium-quality	Genome-fragment	56.71	Viruses: 0.99; Uroviricota: 0.99	68.75	1.754	d__Bacteria;p__Proteobacteria;c__Gammaproteobacteria;o__Enterobacterales;f__Vibrionaceae;g__Photobacterium;s__Photobacterium leiognathi
SRR6869397.1	SRR6869397.1_vRhyme_bin_50	SRR6869397.1_bin.1	Blastn similarity and PHIST prediction	252.832	792.442	Low-quality	Genome-fragment	7.63	Viruses: 1.00; Uroviricota: 1.00	60.34	1.724	d__Bacteria;p__Proteobacteria;c__Gammaproteobacteria;o__Enterobacterales;f__Vibrionaceae;g__Vibrio;s__Vibrio crassostreae
SRR6869397.1	SRR6869397.1_vRhyme_bin_80	SRR6869397.1_bin.4	PHIST prediction	43.7393	1070.48	Low-quality	Genome-fragment	19.29	Viruses: 1.00; Uroviricota: 1.00	86.58	0.168	d__Bacteria;p__Proteobacteria;c__Gammaproteobacteria;o__Enterobacterales;f__Alteromonadaceae;g__Pseudoalteromonas;s__Pseudoalteromonas undina
SRR6869397.1	SRR6869397.1_vRhyme_bin_81	SRR6869397.1_bin.4	PHIST prediction	58.8751	1070.48	Low-quality	Genome-fragment	40.77	Viruses: 0.94; Uroviricota: 0.94	86.58	0.168	d__Bacteria;p__Proteobacteria;c__Gammaproteobacteria;o__Enterobacterales;f__Alteromonadaceae;g__Pseudoalteromonas;s__Pseudoalteromonas undina
SRR6869398.1	SRR6869398.1_vRhyme_bin_100	SRR6869398.1_bin.13	PHIST prediction	41.961	14.0272	Low-quality	Genome-fragment	5.24	Viruses: 1.00; Uroviricota: 1.00	62.06	5.172	d__Bacteria;p__Proteobacteria;c__Gammaproteobacteria;o__Enterobacterales;f__Vibrionaceae;g__Vibrio;s__
SRR6869398.1	SRR6869398.1_vRhyme_bin_104	SRR6869398.1_bin.13	PHIST prediction	41.7469	14.0272	High-quality	High-quality	95.17	Viruses: 0.78; Uroviricota: 0.78	62.06	5.172	d__Bacteria;p__Proteobacteria;c__Gammaproteobacteria;o__Enterobacterales;f__Vibrionaceae;g__Vibrio;s__
SRR6869398.1	SRR6869398.1_vRhyme_bin_105	SRR6869398.1_bin.4	PHIST prediction	56.1758	38.8484	Low-quality	Genome-fragment	21.18	Viruses: 1.00; Uroviricota: 1.00	54.46	0	d__Bacteria;p__Proteobacteria;c__Gammaproteobacteria;o__Enterobacterales;f__Alteromonadaceae;g__Pseudoalteromonas;s__Pseudoalteromonas nigrifaciens
SRR6869398.1	SRR6869398.1_vRhyme_bin_106	SRR6869398.1_bin.18	PHIST prediction	42.5831	23.3766	Medium-quality	Genome-fragment	88.59	Viruses: 0.79; Uroviricota: 0.79	97.65	0.968	d__Bacteria;p__Proteobacteria;c__Gammaproteobacteria;o__Nitrosococcales;f__Methylophagaceae;g__Methylophaga;s__Methylophaga aminisulfidivorans
SRR6869398.1	SRR6869398.1_vRhyme_bin_108	SRR6869398.1_bin.13	PHIST prediction	41.3733	14.0272	High-quality	High-quality	95.13	Viruses: 0.93; Uroviricota: 0.93	62.06	5.172	d__Bacteria;p__Proteobacteria;c__Gammaproteobacteria;o__Enterobacterales;f__Vibrionaceae;g__Vibrio;s__
SRR6869398.1	SRR6869398.1_vRhyme_bin_112	SRR6869398.1_bin.17	PHIST prediction	61.7312	10.444	Medium-quality	Genome-fragment	52.85	Viruses: 0.98; Uroviricota: 0.97	83.81	0.138	d__Bacteria;p__Planctomycetota;c__Planctomycetes;o__Pirellulales;f__Pirellulaceae;g__Rubripirellula;s__
SRR6869398.1	SRR6869398.1_vRhyme_bin_120	SRR6869398.1_bin.13	Blastn similarity and PHIST prediction	44.2485	14.0272	Medium-quality	Genome-fragment	84.85	Viruses: 0.80; Uroviricota: 0.80	62.06	5.172	d__Bacteria;p__Proteobacteria;c__Gammaproteobacteria;o__Enterobacterales;f__Vibrionaceae;g__Vibrio;s__
SRR6869398.1	SRR6869398.1_vRhyme_bin_126	SRR6869398.1_bin.3	Blastn similarity and PHIST prediction	9.15833	135.889	Low-quality	Genome-fragment	11.16	Viruses: 1.00; Uroviricota: 1.00	99.3	3.146	d__Bacteria;p__Firmicutes_A;c__Clostridia;o__Peptostreptococcales;f__Peptostreptococcaceae;g__Paraclostridium;s__Paraclostridium benzoelyticum
SRR6869398.1	SRR6869398.1_vRhyme_bin_127	SRR6869398.1_bin.3	Blastn similarity and PHIST prediction	9.24019	135.889	Low-quality	Genome-fragment	9.86	Viruses: 1.00; Uroviricota: 0.72	99.3	3.146	d__Bacteria;p__Firmicutes_A;c__Clostridia;o__Peptostreptococcales;f__Peptostreptococcaceae;g__Paraclostridium;s__Paraclostridium benzoelyticum
SRR6869398.1	SRR6869398.1_vRhyme_bin_137	SRR6869398.1_bin.12	PHIST prediction	7.55092	22.1279	Low-quality	Genome-fragment	25.79	Viruses: 1.00; Uroviricota: 0.96	88.88	3.539	d__Bacteria;p__Proteobacteria;c__Alphaproteobacteria;o__Rhodobacterales;f__Rhodobacteraceae;g__Salipiger;s__Salipiger pacificus_A
SRR6869398.1	SRR6869398.1_vRhyme_bin_144	SRR6869398.1_bin.3	PHIST prediction	10.7939	135.889	Medium-quality	Genome-fragment	51.42	Viruses: 1.00; Uroviricota: 0.92	99.3	3.146	d__Bacteria;p__Firmicutes_A;c__Clostridia;o__Peptostreptococcales;f__Peptostreptococcaceae;g__Paraclostridium;s__Paraclostridium benzoelyticum
SRR6869398.1	SRR6869398.1_vRhyme_bin_146	SRR6869398.1_bin.18	PHIST prediction	10.8869	23.3766	Low-quality	Genome-fragment	16.55	Viruses: 1.00; Uroviricota: 1.00	97.65	0.968	d__Bacteria;p__Proteobacteria;c__Gammaproteobacteria;o__Nitrosococcales;f__Methylophagaceae;g__Methylophaga;s__Methylophaga aminisulfidivorans
SRR6869398.1	SRR6869398.1_vRhyme_bin_151	SRR6869398.1_bin.13	PHIST prediction	45.7371	14.0272	High-quality	High-quality	94.9	Viruses: 1.00; Uroviricota: 1.00	62.06	5.172	d__Bacteria;p__Proteobacteria;c__Gammaproteobacteria;o__Enterobacterales;f__Vibrionaceae;g__Vibrio;s__
SRR6869398.1	SRR6869398.1_vRhyme_bin_157	SRR6869398.1_bin.4	PHIST prediction	18.8749	38.8484	Low-quality	Genome-fragment	33.16	Viruses: 1.00; Uroviricota: 1.00	54.46	0	d__Bacteria;p__Proteobacteria;c__Gammaproteobacteria;o__Enterobacterales;f__Alteromonadaceae;g__Pseudoalteromonas;s__Pseudoalteromonas nigrifaciens
SRR6869398.1	SRR6869398.1_vRhyme_bin_159	SRR6869398.1_bin.23	PHIST prediction	543.212	26.441	Medium-quality	Genome-fragment	69.48	Viruses: 0.99; Uroviricota: 0.99	82.69	4.383	d__Bacteria;p__Proteobacteria;c__Gammaproteobacteria;o__Enterobacterales;f__Alteromonadaceae;g__Pseudoalteromonas;s__Pseudoalteromonas sp002685175
SRR6869398.1	SRR6869398.1_vRhyme_bin_161	SRR6869398.1_bin.4	PHIST prediction	692.107	38.8484	Medium-quality	Genome-fragment	84.56	Viruses: 0.99; Uroviricota: 0.99	54.46	0	d__Bacteria;p__Proteobacteria;c__Gammaproteobacteria;o__Enterobacterales;f__Alteromonadaceae;g__Pseudoalteromonas;s__Pseudoalteromonas nigrifaciens
SRR6869398.1	SRR6869398.1_vRhyme_bin_163	SRR6869398.1_bin.19	Blastn similarity and PHIST prediction	420.053	510.73	Medium-quality	Genome-fragment	76.38	Viruses: 1.00; Uroviricota: 0.98	60.5	9.482	d__Bacteria;p__Proteobacteria;c__Gammaproteobacteria;o__Enterobacterales;f__Vibrionaceae;g__Vibrio;s__Vibrio parahaemolyticus
SRR6869398.1	SRR6869398.1_vRhyme_bin_168	SRR6869398.1_bin.11	PHIST prediction	8.20844	444.344	Low-quality	Genome-fragment	27.47	Viruses: 1.00; Uroviricota: 1.00	73.12	2.945	d__Bacteria;p__Proteobacteria;c__Gammaproteobacteria;o__Enterobacterales;f__Alteromonadaceae;g__Pseudoalteromonas;s__Pseudoalteromonas undina
SRR6869398.1	SRR6869398.1_vRhyme_bin_171	SRR6869398.1_bin.2	PHIST prediction	13.3548	78.1799	Medium-quality	Genome-fragment	55.57	Viruses: 0.87; Uroviricota: 0.87	97.65	0.646	d__Bacteria;p__Proteobacteria;c__Gammaproteobacteria;o__Pseudomonadales;f__Halomonadaceae;g__Halomonas;s__Halomonas litopenaei
SRR6869398.1	SRR6869398.1_vRhyme_bin_173	SRR6869398.1_bin.4	Blastn similarity and PHIST prediction	122.711	38.8484	Medium-quality	Genome-fragment	53.69	Viruses: 0.98; Uroviricota: 0.98	54.46	0	d__Bacteria;p__Proteobacteria;c__Gammaproteobacteria;o__Enterobacterales;f__Alteromonadaceae;g__Pseudoalteromonas;s__Pseudoalteromonas nigrifaciens
SRR6869398.1	SRR6869398.1_vRhyme_bin_176	SRR6869398.1_bin.2	PHIST prediction	10.0241	78.1799	Low-quality	Genome-fragment	15.08	Viruses: 0.77; Uroviricota: 0.77	97.65	0.646	d__Bacteria;p__Proteobacteria;c__Gammaproteobacteria;o__Pseudomonadales;f__Halomonadaceae;g__Halomonas;s__Halomonas litopenaei
SRR6869398.1	SRR6869398.1_vRhyme_bin_177	SRR6869398.1_bin.26	PHIST prediction	20.9225	14.2996	Low-quality	Genome-fragment	24.32	Viruses: 1.00; Uroviricota: 1.00	63.31	3.447	d__Bacteria;p__Proteobacteria;c__Gammaproteobacteria;o__Enterobacterales;f__Shewanellaceae;g__Shewanella;s__Shewanella fidelis
[truncated: 105 more rows]

## Sheet: Table S6
Table S6 Host prediction for biofilm-associated prokaryotic viruses with genome fragments.
[truncated: 1,312 more rows]

## Sheet: Table S7
Table S7 Shared phage-bacteria pairings among different biofilms (bacterial populations: 95% ANI, 50% Coverage; phage populations: 95% ANI, 80% Coverage).
[truncated: 9 more rows]

[truncated: 13 more sheets: Table S8, Table S9, Table S10, Table S11, Table S12, Table S13, Table S14, Table S15, Table S16, Table S17, Table S18, Table S19, Table S20]
